# Supplementary material for: Changes in notifiable infectious disease incidence in China during the COVID-19 pandemic
Source: Nat Commun. 2021 Nov 26;12:6923. doi: 10.1038/s41467-021-27292-7 (PMC8626444; doi:10.1038/s41467-021-27292-7)
Supplement: Supplementary file 3 — Supplementary Data 1 [file 41467_2021_27292_MOESM3_ESM.zip]

Archive with 5 entries (5 files):
- dat.csv
- Data profile.md
- Rcode2.R
- Rcode1.R
- code for unadj irr.R
