# Supplementary material for: Changes in notifiable infectious disease incidence in China during the COVID-19 pandemic
Source: Nat Commun. 2021 Nov 26;12:6923. doi: 10.1038/s41467-021-27292-7 (PMC8626444; doi:10.1038/s41467-021-27292-7)
Supplement: Supplementary file 3 — Supplementary Data 1 [file 41467_2021_27292_MOESM3_ESM.zip › dat.csv]

region	year	month	num_days	disease_en	category	pop	num_case	d_num_visit	intB	intC	intD
N	2014	1	31	AHC	GED	56898	401	364.9096774	0	0	0
N	2014	1	31	Amoebic dysentery	GED	56898	26	364.9096774	0	0	0
N	2014	1	31	Anthrax	VBZD	56898	4	364.9096774	0	0	0
N	2014	1	31	Bacterial dysentery	GED	56898	3302	364.9096774	0	0	0
N	2014	1	31	Brucellosis	VBZD	56898	3529	364.9096774	0	0	0
N	2014	1	31	Dengue	VBZD	56898	4	364.9096774	0	0	0
N	2014	1	31	Gonorrhea	STBD	56898	1797	364.9096774	0	0	0
N	2014	1	31	Hepatitis A	GED	56898	819	364.9096774	0	0	0
N	2014	1	31	Hepatitis B	STBD	56898	34697	364.9096774	0	0	0
N	2014	1	31	Hepatitis C	STBD	56898	9593	364.9096774	0	0	0
N	2014	1	31	Hepatitis E	GED	56898	628	364.9096774	0	0	0
N	2014	1	31	HFMD	GED	56898	5411	364.9096774	0	0	0
N	2014	1	31	HFRS	VBZD	56898	599	364.9096774	0	0	0
N	2014	1	31	HIV/AIDS	STBD	56898	2206	364.9096774	0	0	0
N	2014	1	31	Hydatid disease	VBZD	56898	246	364.9096774	0	0	0
N	2014	1	31	Infectious diarrhea	GED	56898	16306	364.9096774	0	0	0
N	2014	1	31	Japanese encephalitis	VBZD	56898	0	364.9096774	0	0	0
N	2014	1	31	Leptospirosis	VBZD	56898	1	364.9096774	0	0	0
N	2014	1	31	Malaria	VBZD	56898	61	364.9096774	0	0	0
N	2014	1	31	Measles	RD	56898	1659	364.9096774	0	0	0
N	2014	1	31	Mumps	RD	56898	6453	364.9096774	0	0	0
N	2014	1	31	Pertussis	RD	56898	80	364.9096774	0	0	0
N	2014	1	31	Rabies	VBZD	56898	16	364.9096774	0	0	0
N	2014	1	31	Rubella	RD	56898	310	364.9096774	0	0	0
N	2014	1	31	Scarlet fever	RD	56898	1908	364.9096774	0	0	0
N	2014	1	31	Schistosomiasis	VBZD	56898	1	364.9096774	0	0	0
N	2014	1	31	Seasonal influenza	RD	56898	15587	364.9096774	0	0	0
N	2014	1	31	Syphilis	STBD	56898	11956	364.9096774	0	0	0
N	2014	1	31	Typhoid or paratyphoid	GED	56898	142	364.9096774	0	0	0
N	2014	1	31	Tuberculosis	RD	56898	33949	364.9096774	0	0	0
N	2014	1	31	Typhus	VBZD	56898	12	364.9096774	0	0	0
N	2014	2	28	AHC	GED	56898	432	362.7285714	0	0	0
N	2014	2	28	Amoebic dysentery	GED	56898	17	362.7285714	0	0	0
N	2014	2	28	Anthrax	VBZD	56898	7	362.7285714	0	0	0
N	2014	2	28	Bacterial dysentery	GED	56898	3215	362.7285714	0	0	0
N	2014	2	28	Brucellosis	VBZD	56898	4079	362.7285714	0	0	0
N	2014	2	28	Dengue	VBZD	56898	2	362.7285714	0	0	0
N	2014	2	28	Gonorrhea	STBD	56898	1491	362.7285714	0	0	0
N	2014	2	28	Hepatitis A	GED	56898	946	362.7285714	0	0	0
N	2014	2	28	Hepatitis B	STBD	56898	33472	362.7285714	0	0	0
N	2014	2	28	Hepatitis C	STBD	56898	9200	362.7285714	0	0	0
N	2014	2	28	Hepatitis E	GED	56898	674	362.7285714	0	0	0
N	2014	2	28	HFMD	GED	56898	4742	362.7285714	0	0	0
N	2014	2	28	HFRS	VBZD	56898	591	362.7285714	0	0	0
N	2014	2	28	HIV/AIDS	STBD	56898	2194	362.7285714	0	0	0
N	2014	2	28	Hydatid disease	VBZD	56898	257	362.7285714	0	0	0
N	2014	2	28	Infectious diarrhea	GED	56898	14301	362.7285714	0	0	0
N	2014	2	28	Japanese encephalitis	VBZD	56898	0	362.7285714	0	0	0
N	2014	2	28	Leptospirosis	VBZD	56898	0	362.7285714	0	0	0
N	2014	2	28	Malaria	VBZD	56898	43	362.7285714	0	0	0
N	2014	2	28	Measles	RD	56898	3829	362.7285714	0	0	0
N	2014	2	28	Mumps	RD	56898	3872	362.7285714	0	0	0
N	2014	2	28	Pertussis	RD	56898	76	362.7285714	0	0	0
N	2014	2	28	Rabies	VBZD	56898	11	362.7285714	0	0	0
N	2014	2	28	Rubella	RD	56898	337	362.7285714	0	0	0
N	2014	2	28	Scarlet fever	RD	56898	795	362.7285714	0	0	0
N	2014	2	28	Schistosomiasis	VBZD	56898	1	362.7285714	0	0	0
N	2014	2	28	Seasonal influenza	RD	56898	8999	362.7285714	0	0	0
N	2014	2	28	Syphilis	STBD	56898	11751	362.7285714	0	0	0
N	2014	2	28	Typhoid or paratyphoid	GED	56898	112	362.7285714	0	0	0
N	2014	2	28	Tuberculosis	RD	56898	30391	362.7285714	0	0	0
N	2014	2	28	Typhus	VBZD	56898	25	362.7285714	0	0	0
N	2014	3	31	AHC	GED	56898	663	399.7645161	0	0	0
N	2014	3	31	Amoebic dysentery	GED	56898	23	399.7645161	0	0	0
N	2014	3	31	Anthrax	VBZD	56898	6	399.7645161	0	0	0
N	2014	3	31	Bacterial dysentery	GED	56898	4193	399.7645161	0	0	0
N	2014	3	31	Brucellosis	VBZD	56898	5615	399.7645161	0	0	0
N	2014	3	31	Dengue	VBZD	56898	2	399.7645161	0	0	0
N	2014	3	31	Gonorrhea	STBD	56898	1765	399.7645161	0	0	0
N	2014	3	31	Hepatitis A	GED	56898	1015	399.7645161	0	0	0
N	2014	3	31	Hepatitis B	STBD	56898	39229	399.7645161	0	0	0
N	2014	3	31	Hepatitis C	STBD	56898	11323	399.7645161	0	0	0
N	2014	3	31	Hepatitis E	GED	56898	761	399.7645161	0	0	0
N	2014	3	31	HFMD	GED	56898	25983	399.7645161	0	0	0
N	2014	3	31	HFRS	VBZD	56898	688	399.7645161	0	0	0
N	2014	3	31	HIV/AIDS	STBD	56898	2916	399.7645161	0	0	0
N	2014	3	31	Hydatid disease	VBZD	56898	257	399.7645161	0	0	0
N	2014	3	31	Infectious diarrhea	GED	56898	16611	399.7645161	0	0	0
N	2014	3	31	Japanese encephalitis	VBZD	56898	0	399.7645161	0	0	0
N	2014	3	31	Leptospirosis	VBZD	56898	0	399.7645161	0	0	0
N	2014	3	31	Malaria	VBZD	56898	33	399.7645161	0	0	0
N	2014	3	31	Measles	RD	56898	7311	399.7645161	0	0	0
N	2014	3	31	Mumps	RD	56898	5795	399.7645161	0	0	0
N	2014	3	31	Pertussis	RD	56898	93	399.7645161	0	0	0
N	2014	3	31	Rabies	VBZD	56898	21	399.7645161	0	0	0
N	2014	3	31	Rubella	RD	56898	800	399.7645161	0	0	0
N	2014	3	31	Scarlet fever	RD	56898	1809	399.7645161	0	0	0
N	2014	3	31	Schistosomiasis	VBZD	56898	0	399.7645161	0	0	0
N	2014	3	31	Seasonal influenza	RD	56898	8401	399.7645161	0	0	0
N	2014	3	31	Syphilis	STBD	56898	13985	399.7645161	0	0	0
N	2014	3	31	Typhoid or paratyphoid	GED	56898	136	399.7645161	0	0	0
N	2014	3	31	Tuberculosis	RD	56898	32835	399.7645161	0	0	0
N	2014	3	31	Typhus	VBZD	56898	23	399.7645161	0	0	0
N	2014	4	30	AHC	GED	56898	692	409.88	0	0	0
N	2014	4	30	Amoebic dysentery	GED	56898	22	409.88	0	0	0
N	2014	4	30	Anthrax	VBZD	56898	7	409.88	0	0	0
N	2014	4	30	Bacterial dysentery	GED	56898	5400	409.88	0	0	0
N	2014	4	30	Brucellosis	VBZD	56898	6300	409.88	0	0	0
N	2014	4	30	Dengue	VBZD	56898	1	409.88	0	0	0
N	2014	4	30	Gonorrhea	STBD	56898	1797	409.88	0	0	0
N	2014	4	30	Hepatitis A	GED	56898	863	409.88	0	0	0
N	2014	4	30	Hepatitis B	STBD	56898	34804	409.88	0	0	0
N	2014	4	30	Hepatitis C	STBD	56898	9909	409.88	0	0	0
N	2014	4	30	Hepatitis E	GED	56898	617	409.88	0	0	0
N	2014	4	30	HFMD	GED	56898	79270	409.88	0	0	0
N	2014	4	30	HFRS	VBZD	56898	653	409.88	0	0	0
N	2014	4	30	HIV/AIDS	STBD	56898	2784	409.88	0	0	0
N	2014	4	30	Hydatid disease	VBZD	56898	239	409.88	0	0	0
N	2014	4	30	Infectious diarrhea	GED	56898	18590	409.88	0	0	0
N	2014	4	30	Japanese encephalitis	VBZD	56898	2	409.88	0	0	0
N	2014	4	30	Leptospirosis	VBZD	56898	2	409.88	0	0	0
N	2014	4	30	Malaria	VBZD	56898	50	409.88	0	0	0
N	2014	4	30	Measles	RD	56898	8566	409.88	0	0	0
N	2014	4	30	Mumps	RD	56898	7216	409.88	0	0	0
N	2014	4	30	Pertussis	RD	56898	92	409.88	0	0	0
N	2014	4	30	Rabies	VBZD	56898	12	409.88	0	0	0
N	2014	4	30	Rubella	RD	56898	1020	409.88	0	0	0
N	2014	4	30	Scarlet fever	RD	56898	2736	409.88	0	0	0
N	2014	4	30	Schistosomiasis	VBZD	56898	1	409.88	0	0	0
N	2014	4	30	Seasonal influenza	RD	56898	4990	409.88	0	0	0
N	2014	4	30	Syphilis	STBD	56898	12838	409.88	0	0	0
N	2014	4	30	Typhoid or paratyphoid	GED	56898	173	409.88	0	0	0
N	2014	4	30	Tuberculosis	RD	56898	31245	409.88	0	0	0
N	2014	4	30	Typhus	VBZD	56898	28	409.88	0	0	0
N	2014	5	31	AHC	GED	56898	745	392.3741935	0	0	0
N	2014	5	31	Amoebic dysentery	GED	56898	38	392.3741935	0	0	0
N	2014	5	31	Anthrax	VBZD	56898	12	392.3741935	0	0	0
N	2014	5	31	Bacterial dysentery	GED	56898	7962	392.3741935	0	0	0
N	2014	5	31	Brucellosis	VBZD	56898	7677	392.3741935	0	0	0
N	2014	5	31	Dengue	VBZD	56898	6	392.3741935	0	0	0
N	2014	5	31	Gonorrhea	STBD	56898	1940	392.3741935	0	0	0
N	2014	5	31	Hepatitis A	GED	56898	851	392.3741935	0	0	0
N	2014	5	31	Hepatitis B	STBD	56898	35108	392.3741935	0	0	0
N	2014	5	31	Hepatitis C	STBD	56898	9919	392.3741935	0	0	0
N	2014	5	31	Hepatitis E	GED	56898	508	392.3741935	0	0	0
N	2014	5	31	HFMD	GED	56898	115333	392.3741935	0	0	0
N	2014	5	31	HFRS	VBZD	56898	703	392.3741935	0	0	0
N	2014	5	31	HIV/AIDS	STBD	56898	2960	392.3741935	0	0	0
N	2014	5	31	Hydatid disease	VBZD	56898	235	392.3741935	0	0	0
N	2014	5	31	Infectious diarrhea	GED	56898	26937	392.3741935	0	0	0
N	2014	5	31	Japanese encephalitis	VBZD	56898	3	392.3741935	0	0	0
N	2014	5	31	Leptospirosis	VBZD	56898	1	392.3741935	0	0	0
N	2014	5	31	Malaria	VBZD	56898	71	392.3741935	0	0	0
N	2014	5	31	Measles	RD	56898	6544	392.3741935	0	0	0
N	2014	5	31	Mumps	RD	56898	9057	392.3741935	0	0	0
N	2014	5	31	Pertussis	RD	56898	162	392.3741935	0	0	0
N	2014	5	31	Rabies	VBZD	56898	22	392.3741935	0	0	0
N	2014	5	31	Rubella	RD	56898	931	392.3741935	0	0	0
N	2014	5	31	Scarlet fever	RD	56898	5031	392.3741935	0	0	0
N	2014	5	31	Schistosomiasis	VBZD	56898	0	392.3741935	0	0	0
N	2014	5	31	Seasonal influenza	RD	56898	4054	392.3741935	0	0	0
N	2014	5	31	Syphilis	STBD	56898	13229	392.3741935	0	0	0
N	2014	5	31	Typhoid or paratyphoid	GED	56898	184	392.3741935	0	0	0
N	2014	5	31	Tuberculosis	RD	56898	30611	392.3741935	0	0	0
N	2014	5	31	Typhus	VBZD	56898	36	392.3741935	0	0	0
N	2014	6	30	AHC	GED	56898	711	400.8233333	0	0	0
N	2014	6	30	Amoebic dysentery	GED	56898	55	400.8233333	0	0	0
N	2014	6	30	Anthrax	VBZD	56898	8	400.8233333	0	0	0
N	2014	6	30	Bacterial dysentery	GED	56898	11960	400.8233333	0	0	0
N	2014	6	30	Brucellosis	VBZD	56898	7368	400.8233333	0	0	0
N	2014	6	30	Dengue	VBZD	56898	4	400.8233333	0	0	0
N	2014	6	30	Gonorrhea	STBD	56898	2001	400.8233333	0	0	0
N	2014	6	30	Hepatitis A	GED	56898	899	400.8233333	0	0	0
N	2014	6	30	Hepatitis B	STBD	56898	33259	400.8233333	0	0	0
N	2014	6	30	Hepatitis C	STBD	56898	9051	400.8233333	0	0	0
N	2014	6	30	Hepatitis E	GED	56898	448	400.8233333	0	0	0
N	2014	6	30	HFMD	GED	56898	132104	400.8233333	0	0	0
N	2014	6	30	HFRS	VBZD	56898	674	400.8233333	0	0	0
N	2014	6	30	HIV/AIDS	STBD	56898	2940	400.8233333	0	0	0
N	2014	6	30	Hydatid disease	VBZD	56898	239	400.8233333	0	0	0
N	2014	6	30	Infectious diarrhea	GED	56898	39697	400.8233333	0	0	0
N	2014	6	30	Japanese encephalitis	VBZD	56898	9	400.8233333	0	0	0
N	2014	6	30	Leptospirosis	VBZD	56898	2	400.8233333	0	0	0
N	2014	6	30	Malaria	VBZD	56898	78	400.8233333	0	0	0
N	2014	6	30	Measles	RD	56898	2601	400.8233333	0	0	0
N	2014	6	30	Mumps	RD	56898	8734	400.8233333	0	0	0
N	2014	6	30	Pertussis	RD	56898	284	400.8233333	0	0	0
N	2014	6	30	Rabies	VBZD	56898	30	400.8233333	0	0	0
N	2014	6	30	Rubella	RD	56898	463	400.8233333	0	0	0
N	2014	6	30	Scarlet fever	RD	56898	5205	400.8233333	0	0	0
N	2014	6	30	Schistosomiasis	VBZD	56898	0	400.8233333	0	0	0
N	2014	6	30	Seasonal influenza	RD	56898	3091	400.8233333	0	0	0
N	2014	6	30	Syphilis	STBD	56898	12653	400.8233333	0	0	0
N	2014	6	30	Typhoid or paratyphoid	GED	56898	234	400.8233333	0	0	0
N	2014	6	30	Tuberculosis	RD	56898	28077	400.8233333	0	0	0
N	2014	6	30	Typhus	VBZD	56898	31	400.8233333	0	0	0
N	2014	7	31	AHC	GED	56898	745	393.8032258	0	0	0
N	2014	7	31	Amoebic dysentery	GED	56898	67	393.8032258	0	0	0
N	2014	7	31	Anthrax	VBZD	56898	20	393.8032258	0	0	0
N	2014	7	31	Bacterial dysentery	GED	56898	13511	393.8032258	0	0	0
N	2014	7	31	Brucellosis	VBZD	56898	6354	393.8032258	0	0	0
N	2014	7	31	Dengue	VBZD	56898	5	393.8032258	0	0	0
N	2014	7	31	Gonorrhea	STBD	56898	2306	393.8032258	0	0	0
N	2014	7	31	Hepatitis A	GED	56898	953	393.8032258	0	0	0
N	2014	7	31	Hepatitis B	STBD	56898	34374	393.8032258	0	0	0
N	2014	7	31	Hepatitis C	STBD	56898	9302	393.8032258	0	0	0
N	2014	7	31	Hepatitis E	GED	56898	495	393.8032258	0	0	0
N	2014	7	31	HFMD	GED	56898	104969	393.8032258	0	0	0
N	2014	7	31	HFRS	VBZD	56898	480	393.8032258	0	0	0
N	2014	7	31	HIV/AIDS	STBD	56898	3036	393.8032258	0	0	0
N	2014	7	31	Hydatid disease	VBZD	56898	246	393.8032258	0	0	0
N	2014	7	31	Infectious diarrhea	GED	56898	42137	393.8032258	0	0	0
N	2014	7	31	Japanese encephalitis	VBZD	56898	29	393.8032258	0	0	0
N	2014	7	31	Leptospirosis	VBZD	56898	1	393.8032258	0	0	0
N	2014	7	31	Malaria	VBZD	56898	68	393.8032258	0	0	0
N	2014	7	31	Measles	RD	56898	1007	393.8032258	0	0	0
N	2014	7	31	Mumps	RD	56898	6808	393.8032258	0	0	0
N	2014	7	31	Pertussis	RD	56898	364	393.8032258	0	0	0
N	2014	7	31	Rabies	VBZD	56898	25	393.8032258	0	0	0
N	2014	7	31	Rubella	RD	56898	224	393.8032258	0	0	0
N	2014	7	31	Scarlet fever	RD	56898	2590	393.8032258	0	0	0
N	2014	7	31	Schistosomiasis	VBZD	56898	1	393.8032258	0	0	0
N	2014	7	31	Seasonal influenza	RD	56898	2677	393.8032258	0	0	0
N	2014	7	31	Syphilis	STBD	56898	12904	393.8032258	0	0	0
N	2014	7	31	Typhoid or paratyphoid	GED	56898	242	393.8032258	0	0	0
N	2014	7	31	Tuberculosis	RD	56898	27138	393.8032258	0	0	0
N	2014	7	31	Typhus	VBZD	56898	24	393.8032258	0	0	0
N	2014	8	31	AHC	GED	56898	808	388.8967742	0	0	0
N	2014	8	31	Amoebic dysentery	GED	56898	40	388.8967742	0	0	0
N	2014	8	31	Anthrax	VBZD	56898	20	388.8967742	0	0	0
N	2014	8	31	Bacterial dysentery	GED	56898	12562	388.8967742	0	0	0
N	2014	8	31	Brucellosis	VBZD	56898	4808	388.8967742	0	0	0
N	2014	8	31	Dengue	VBZD	56898	3	388.8967742	0	0	0
N	2014	8	31	Gonorrhea	STBD	56898	2284	388.8967742	0	0	0
N	2014	8	31	Hepatitis A	GED	56898	1202	388.8967742	0	0	0
N	2014	8	31	Hepatitis B	STBD	56898	33448	388.8967742	0	0	0
N	2014	8	31	Hepatitis C	STBD	56898	8582	388.8967742	0	0	0
N	2014	8	31	Hepatitis E	GED	56898	546	388.8967742	0	0	0
N	2014	8	31	HFMD	GED	56898	45024	388.8967742	0	0	0
N	2014	8	31	HFRS	VBZD	56898	349	388.8967742	0	0	0
N	2014	8	31	HIV/AIDS	STBD	56898	2926	388.8967742	0	0	0
N	2014	8	31	Hydatid disease	VBZD	56898	232	388.8967742	0	0	0
N	2014	8	31	Infectious diarrhea	GED	56898	38452	388.8967742	0	0	0
N	2014	8	31	Japanese encephalitis	VBZD	56898	107	388.8967742	0	0	0
N	2014	8	31	Leptospirosis	VBZD	56898	1	388.8967742	0	0	0
N	2014	8	31	Malaria	VBZD	56898	70	388.8967742	0	0	0
N	2014	8	31	Measles	RD	56898	415	388.8967742	0	0	0
N	2014	8	31	Mumps	RD	56898	4538	388.8967742	0	0	0
N	2014	8	31	Pertussis	RD	56898	384	388.8967742	0	0	0
N	2014	8	31	Rabies	VBZD	56898	28	388.8967742	0	0	0
N	2014	8	31	Rubella	RD	56898	116	388.8967742	0	0	0
N	2014	8	31	Scarlet fever	RD	56898	1266	388.8967742	0	0	0
N	2014	8	31	Schistosomiasis	VBZD	56898	0	388.8967742	0	0	0
N	2014	8	31	Seasonal influenza	RD	56898	2980	388.8967742	0	0	0
N	2014	8	31	Syphilis	STBD	56898	12664	388.8967742	0	0	0
N	2014	8	31	Typhoid or paratyphoid	GED	56898	171	388.8967742	0	0	0
N	2014	8	31	Tuberculosis	RD	56898	26399	388.8967742	0	0	0
N	2014	8	31	Typhus	VBZD	56898	25	388.8967742	0	0	0
N	2014	9	30	AHC	GED	56898	594	381.5633333	0	0	0
N	2014	9	30	Amoebic dysentery	GED	56898	32	381.5633333	0	0	0
N	2014	9	30	Anthrax	VBZD	56898	24	381.5633333	0	0	0
N	2014	9	30	Bacterial dysentery	GED	56898	9556	381.5633333	0	0	0
N	2014	9	30	Brucellosis	VBZD	56898	3110	381.5633333	0	0	0
N	2014	9	30	Dengue	VBZD	56898	19	381.5633333	0	0	0
N	2014	9	30	Gonorrhea	STBD	56898	2080	381.5633333	0	0	0
N	2014	9	30	Hepatitis A	GED	56898	1334	381.5633333	0	0	0
N	2014	9	30	Hepatitis B	STBD	56898	29552	381.5633333	0	0	0
N	2014	9	30	Hepatitis C	STBD	56898	7946	381.5633333	0	0	0
N	2014	9	30	Hepatitis E	GED	56898	488	381.5633333	0	0	0
N	2014	9	30	HFMD	GED	56898	33343	381.5633333	0	0	0
N	2014	9	30	HFRS	VBZD	56898	330	381.5633333	0	0	0
N	2014	9	30	HIV/AIDS	STBD	56898	3090	381.5633333	0	0	0
N	2014	9	30	Hydatid disease	VBZD	56898	173	381.5633333	0	0	0
N	2014	9	30	Infectious diarrhea	GED	56898	28887	381.5633333	0	0	0
N	2014	9	30	Japanese encephalitis	VBZD	56898	20	381.5633333	0	0	0
N	2014	9	30	Leptospirosis	VBZD	56898	0	381.5633333	0	0	0
N	2014	9	30	Malaria	VBZD	56898	72	381.5633333	0	0	0
N	2014	9	30	Measles	RD	56898	201	381.5633333	0	0	0
N	2014	9	30	Mumps	RD	56898	4067	381.5633333	0	0	0
N	2014	9	30	Pertussis	RD	56898	297	381.5633333	0	0	0
N	2014	9	30	Rabies	VBZD	56898	32	381.5633333	0	0	0
N	2014	9	30	Rubella	RD	56898	82	381.5633333	0	0	0
N	2014	9	30	Scarlet fever	RD	56898	1894	381.5633333	0	0	0
N	2014	9	30	Schistosomiasis	VBZD	56898	1	381.5633333	0	0	0
N	2014	9	30	Seasonal influenza	RD	56898	4211	381.5633333	0	0	0
N	2014	9	30	Syphilis	STBD	56898	11617	381.5633333	0	0	0
N	2014	9	30	Typhoid or paratyphoid	GED	56898	155	381.5633333	0	0	0
N	2014	9	30	Tuberculosis	RD	56898	25243	381.5633333	0	0	0
N	2014	9	30	Typhus	VBZD	56898	30	381.5633333	0	0	0
N	2014	10	31	AHC	GED	56898	582	369.0548387	0	0	0
N	2014	10	31	Amoebic dysentery	GED	56898	37	369.0548387	0	0	0
N	2014	10	31	Anthrax	VBZD	56898	15	369.0548387	0	0	0
N	2014	10	31	Bacterial dysentery	GED	56898	6862	369.0548387	0	0	0
N	2014	10	31	Brucellosis	VBZD	56898	2845	369.0548387	0	0	0
N	2014	10	31	Dengue	VBZD	56898	20	369.0548387	0	0	0
N	2014	10	31	Gonorrhea	STBD	56898	2179	369.0548387	0	0	0
N	2014	10	31	Hepatitis A	GED	56898	1470	369.0548387	0	0	0
N	2014	10	31	Hepatitis B	STBD	56898	31025	369.0548387	0	0	0
N	2014	10	31	Hepatitis C	STBD	56898	8774	369.0548387	0	0	0
N	2014	10	31	Hepatitis E	GED	56898	503	369.0548387	0	0	0
N	2014	10	31	HFMD	GED	56898	34654	369.0548387	0	0	0
N	2014	10	31	HFRS	VBZD	56898	829	369.0548387	0	0	0
N	2014	10	31	HIV/AIDS	STBD	56898	2662	369.0548387	0	0	0
N	2014	10	31	Hydatid disease	VBZD	56898	154	369.0548387	0	0	0
N	2014	10	31	Infectious diarrhea	GED	56898	25962	369.0548387	0	0	0
N	2014	10	31	Japanese encephalitis	VBZD	56898	9	369.0548387	0	0	0
N	2014	10	31	Leptospirosis	VBZD	56898	0	369.0548387	0	0	0
N	2014	10	31	Malaria	VBZD	56898	54	369.0548387	0	0	0
N	2014	10	31	Measles	RD	56898	445	369.0548387	0	0	0
N	2014	10	31	Mumps	RD	56898	4616	369.0548387	0	0	0
N	2014	10	31	Pertussis	RD	56898	234	369.0548387	0	0	0
N	2014	10	31	Rabies	VBZD	56898	37	369.0548387	0	0	0
N	2014	10	31	Rubella	RD	56898	93	369.0548387	0	0	0
N	2014	10	31	Scarlet fever	RD	56898	3453	369.0548387	0	0	0
N	2014	10	31	Schistosomiasis	VBZD	56898	0	369.0548387	0	0	0
N	2014	10	31	Seasonal influenza	RD	56898	5303	369.0548387	0	0	0
N	2014	10	31	Syphilis	STBD	56898	11459	369.0548387	0	0	0
N	2014	10	31	Typhoid or paratyphoid	GED	56898	187	369.0548387	0	0	0
N	2014	10	31	Tuberculosis	RD	56898	27145	369.0548387	0	0	0
N	2014	10	31	Typhus	VBZD	56898	120	369.0548387	0	0	0
N	2014	11	30	AHC	GED	56898	520	410.4233333	0	0	0
N	2014	11	30	Amoebic dysentery	GED	56898	26	410.4233333	0	0	0
N	2014	11	30	Anthrax	VBZD	56898	18	410.4233333	0	0	0
N	2014	11	30	Bacterial dysentery	GED	56898	4358	410.4233333	0	0	0
N	2014	11	30	Brucellosis	VBZD	56898	2693	410.4233333	0	0	0
N	2014	11	30	Dengue	VBZD	56898	7	410.4233333	0	0	0
N	2014	11	30	Gonorrhea	STBD	56898	2066	410.4233333	0	0	0
N	2014	11	30	Hepatitis A	GED	56898	1558	410.4233333	0	0	0
N	2014	11	30	Hepatitis B	STBD	56898	29945	410.4233333	0	0	0
N	2014	11	30	Hepatitis C	STBD	56898	8571	410.4233333	0	0	0
N	2014	11	30	Hepatitis E	GED	56898	489	410.4233333	0	0	0
N	2014	11	30	HFMD	GED	56898	27977	410.4233333	0	0	0
N	2014	11	30	HFRS	VBZD	56898	1306	410.4233333	0	0	0
N	2014	11	30	HIV/AIDS	STBD	56898	2658	410.4233333	0	0	0
N	2014	11	30	Hydatid disease	VBZD	56898	214	410.4233333	0	0	0
N	2014	11	30	Infectious diarrhea	GED	56898	34991	410.4233333	0	0	0
N	2014	11	30	Japanese encephalitis	VBZD	56898	4	410.4233333	0	0	0
N	2014	11	30	Leptospirosis	VBZD	56898	0	410.4233333	0	0	0
N	2014	11	30	Malaria	VBZD	56898	58	410.4233333	0	0	0
N	2014	11	30	Measles	RD	56898	259	410.4233333	0	0	0
N	2014	11	30	Mumps	RD	56898	5227	410.4233333	0	0	0
N	2014	11	30	Pertussis	RD	56898	222	410.4233333	0	0	0
N	2014	11	30	Rabies	VBZD	56898	25	410.4233333	0	0	0
N	2014	11	30	Rubella	RD	56898	83	410.4233333	0	0	0
N	2014	11	30	Scarlet fever	RD	56898	5801	410.4233333	0	0	0
N	2014	11	30	Schistosomiasis	VBZD	56898	0	410.4233333	0	0	0
N	2014	11	30	Seasonal influenza	RD	56898	9249	410.4233333	0	0	0
N	2014	11	30	Syphilis	STBD	56898	11688	410.4233333	0	0	0
N	2014	11	30	Typhoid or paratyphoid	GED	56898	145	410.4233333	0	0	0
N	2014	11	30	Tuberculosis	RD	56898	25810	410.4233333	0	0	0
N	2014	11	30	Typhus	VBZD	56898	59	410.4233333	0	0	0
N	2014	12	31	AHC	GED	56898	439	403.3374731	0	0	0
N	2014	12	31	Amoebic dysentery	GED	56898	14	403.3374731	0	0	0
N	2014	12	31	Anthrax	VBZD	56898	7	403.3374731	0	0	0
N	2014	12	31	Bacterial dysentery	GED	56898	3658	403.3374731	0	0	0
N	2014	12	31	Brucellosis	VBZD	56898	2674	403.3374731	0	0	0
N	2014	12	31	Dengue	VBZD	56898	5	403.3374731	0	0	0
N	2014	12	31	Gonorrhea	STBD	56898	2105	403.3374731	0	0	0
N	2014	12	31	Hepatitis A	GED	56898	1452	403.3374731	0	0	0
N	2014	12	31	Hepatitis B	STBD	56898	31189	403.3374731	0	0	0
N	2014	12	31	Hepatitis C	STBD	56898	8957	403.3374731	0	0	0
N	2014	12	31	Hepatitis E	GED	56898	552	403.3374731	0	0	0
N	2014	12	31	HFMD	GED	56898	10657	403.3374731	0	0	0
N	2014	12	31	HFRS	VBZD	56898	736	403.3374731	0	0	0
N	2014	12	31	HIV/AIDS	STBD	56898	3606	403.3374731	0	0	0
N	2014	12	31	Hydatid disease	VBZD	56898	238	403.3374731	0	0	0
N	2014	12	31	Infectious diarrhea	GED	56898	28949	403.3374731	0	0	0
N	2014	12	31	Japanese encephalitis	VBZD	56898	0	403.3374731	0	0	0
N	2014	12	31	Leptospirosis	VBZD	56898	0	403.3374731	0	0	0
N	2014	12	31	Malaria	VBZD	56898	60	403.3374731	0	0	0
N	2014	12	31	Measles	RD	56898	633	403.3374731	0	0	0
N	2014	12	31	Mumps	RD	56898	5252	403.3374731	0	0	0
N	2014	12	31	Pertussis	RD	56898	179	403.3374731	0	0	0
N	2014	12	31	Rabies	VBZD	56898	19	403.3374731	0	0	0
N	2014	12	31	Rubella	RD	56898	93	403.3374731	0	0	0
N	2014	12	31	Scarlet fever	RD	56898	5682	403.3374731	0	0	0
N	2014	12	31	Schistosomiasis	VBZD	56898	0	403.3374731	0	0	0
N	2014	12	31	Seasonal influenza	RD	56898	20306	403.3374731	0	0	0
N	2014	12	31	Syphilis	STBD	56898	12419	403.3374731	0	0	0
N	2014	12	31	Typhoid or paratyphoid	GED	56898	117	403.3374731	0	0	0
N	2014	12	31	Tuberculosis	RD	56898	27198	403.3374731	0	0	0
N	2014	12	31	Typhus	VBZD	56898	25	403.3374731	0	0	0
N	2015	1	31	AHC	GED	56993	412	396.2516129	0	0	0
N	2015	1	31	Amoebic dysentery	GED	56993	17	396.2516129	0	0	0
N	2015	1	31	Anthrax	VBZD	56993	4	396.2516129	0	0	0
N	2015	1	31	Bacterial dysentery	GED	56993	3301	396.2516129	0	0	0
N	2015	1	31	Brucellosis	VBZD	56993	4073	396.2516129	0	0	0
N	2015	1	31	Dengue	VBZD	56993	1	396.2516129	0	0	0
N	2015	1	31	Gonorrhea	STBD	56993	1958	396.2516129	0	0	0
N	2015	1	31	Hepatitis A	GED	56993	1435	396.2516129	0	0	0
N	2015	1	31	Hepatitis B	STBD	56993	37899	396.2516129	0	0	0
N	2015	1	31	Hepatitis C	STBD	56993	11369	396.2516129	0	0	0
N	2015	1	31	Hepatitis E	GED	56993	713	396.2516129	0	0	0
N	2015	1	31	HFMD	GED	56993	4432	396.2516129	0	0	0
N	2015	1	31	HFRS	VBZD	56993	511	396.2516129	0	0	0
N	2015	1	31	HIV/AIDS	STBD	56993	3594	396.2516129	0	0	0
N	2015	1	31	Hydatid disease	VBZD	56993	295	396.2516129	0	0	0
N	2015	1	31	Infectious diarrhea	GED	56993	23074	396.2516129	0	0	0
N	2015	1	31	Japanese encephalitis	VBZD	56993	0	396.2516129	0	0	0
N	2015	1	31	Leptospirosis	VBZD	56993	1	396.2516129	0	0	0
N	2015	1	31	Malaria	VBZD	56993	58	396.2516129	0	0	0
N	2015	1	31	Measles	RD	56993	1838	396.2516129	0	0	0
N	2015	1	31	Mumps	RD	56993	5187	396.2516129	0	0	0
N	2015	1	31	Pertussis	RD	56993	252	396.2516129	0	0	0
N	2015	1	31	Rabies	VBZD	56993	23	396.2516129	0	0	0
N	2015	1	31	Rubella	RD	56993	237	396.2516129	0	0	0
N	2015	1	31	Scarlet fever	RD	56993	3742	396.2516129	0	0	0
N	2015	1	31	Schistosomiasis	VBZD	56993	1	396.2516129	0	0	0
N	2015	1	31	Seasonal influenza	RD	56993	10910	396.2516129	0	0	0
N	2015	1	31	Syphilis	STBD	56993	13842	396.2516129	0	0	0
N	2015	1	31	Typhoid or paratyphoid	GED	56993	90	396.2516129	0	0	0
N	2015	1	31	Tuberculosis	RD	56993	33267	396.2516129	0	0	0
N	2015	1	31	Typhus	VBZD	56993	21	396.2516129	0	0	0
N	2015	2	28	AHC	GED	56993	411	360.6642857	0	0	0
N	2015	2	28	Amoebic dysentery	GED	56993	15	360.6642857	0	0	0
N	2015	2	28	Anthrax	VBZD	56993	7	360.6642857	0	0	0
N	2015	2	28	Bacterial dysentery	GED	56993	2951	360.6642857	0	0	0
N	2015	2	28	Brucellosis	VBZD	56993	3908	360.6642857	0	0	0
N	2015	2	28	Dengue	VBZD	56993	5	360.6642857	0	0	0
N	2015	2	28	Gonorrhea	STBD	56993	1473	360.6642857	0	0	0
N	2015	2	28	Hepatitis A	GED	56993	792	360.6642857	0	0	0
N	2015	2	28	Hepatitis B	STBD	56993	26370	360.6642857	0	0	0
N	2015	2	28	Hepatitis C	STBD	56993	6850	360.6642857	0	0	0
N	2015	2	28	Hepatitis E	GED	56993	526	360.6642857	0	0	0
N	2015	2	28	HFMD	GED	56993	3108	360.6642857	0	0	0
N	2015	2	28	HFRS	VBZD	56993	375	360.6642857	0	0	0
N	2015	2	28	HIV/AIDS	STBD	56993	2108	360.6642857	0	0	0
N	2015	2	28	Hydatid disease	VBZD	56993	186	360.6642857	0	0	0
N	2015	2	28	Infectious diarrhea	GED	56993	17069	360.6642857	0	0	0
N	2015	2	28	Japanese encephalitis	VBZD	56993	1	360.6642857	0	0	0
N	2015	2	28	Leptospirosis	VBZD	56993	0	360.6642857	0	0	0
N	2015	2	28	Malaria	VBZD	56993	59	360.6642857	0	0	0
N	2015	2	28	Measles	RD	56993	2633	360.6642857	0	0	0
N	2015	2	28	Mumps	RD	56993	3723	360.6642857	0	0	0
N	2015	2	28	Pertussis	RD	56993	241	360.6642857	0	0	0
N	2015	2	28	Rabies	VBZD	56993	20	360.6642857	0	0	0
N	2015	2	28	Rubella	RD	56993	263	360.6642857	0	0	0
N	2015	2	28	Scarlet fever	RD	56993	1390	360.6642857	0	0	0
N	2015	2	28	Schistosomiasis	VBZD	56993	0	360.6642857	0	0	0
N	2015	2	28	Seasonal influenza	RD	56993	6658	360.6642857	0	0	0
N	2015	2	28	Syphilis	STBD	56993	9493	360.6642857	0	0	0
N	2015	2	28	Typhoid or paratyphoid	GED	56993	79	360.6642857	0	0	0
N	2015	2	28	Tuberculosis	RD	56993	26400	360.6642857	0	0	0
N	2015	2	28	Typhus	VBZD	56993	19	360.6642857	0	0	0
N	2015	3	31	AHC	GED	56993	699	405.716129	0	0	0
N	2015	3	31	Amoebic dysentery	GED	56993	25	405.716129	0	0	0
N	2015	3	31	Anthrax	VBZD	56993	3	405.716129	0	0	0
N	2015	3	31	Bacterial dysentery	GED	56993	3922	405.716129	0	0	0
N	2015	3	31	Brucellosis	VBZD	56993	5455	405.716129	0	0	0
N	2015	3	31	Dengue	VBZD	56993	7	405.716129	0	0	0
N	2015	3	31	Gonorrhea	STBD	56993	1745	405.716129	0	0	0
N	2015	3	31	Hepatitis A	GED	56993	929	405.716129	0	0	0
N	2015	3	31	Hepatitis B	STBD	56993	38278	405.716129	0	0	0
N	2015	3	31	Hepatitis C	STBD	56993	11321	405.716129	0	0	0
N	2015	3	31	Hepatitis E	GED	56993	707	405.716129	0	0	0
N	2015	3	31	HFMD	GED	56993	9042	405.716129	0	0	0
N	2015	3	31	HFRS	VBZD	56993	484	405.716129	0	0	0
N	2015	3	31	HIV/AIDS	STBD	56993	3972	405.716129	0	0	0
N	2015	3	31	Hydatid disease	VBZD	56993	340	405.716129	0	0	0
N	2015	3	31	Infectious diarrhea	GED	56993	21944	405.716129	0	0	0
N	2015	3	31	Japanese encephalitis	VBZD	56993	2	405.716129	0	0	0
N	2015	3	31	Leptospirosis	VBZD	56993	0	405.716129	0	0	0
N	2015	3	31	Malaria	VBZD	56993	58	405.716129	0	0	0
N	2015	3	31	Measles	RD	56993	3387	405.716129	0	0	0
N	2015	3	31	Mumps	RD	56993	4289	405.716129	0	0	0
N	2015	3	31	Pertussis	RD	56993	289	405.716129	0	0	0
N	2015	3	31	Rabies	VBZD	56993	16	405.716129	0	0	0
N	2015	3	31	Rubella	RD	56993	459	405.716129	0	0	0
N	2015	3	31	Scarlet fever	RD	56993	2250	405.716129	0	0	0
N	2015	3	31	Schistosomiasis	VBZD	56993	0	405.716129	0	0	0
N	2015	3	31	Seasonal influenza	RD	56993	8374	405.716129	0	0	0
N	2015	3	31	Syphilis	STBD	56993	14015	405.716129	0	0	0
N	2015	3	31	Typhoid or paratyphoid	GED	56993	107	405.716129	0	0	0
N	2015	3	31	Tuberculosis	RD	56993	32605	405.716129	0	0	0
N	2015	3	31	Typhus	VBZD	56993	31	405.716129	0	0	0
N	2015	4	30	AHC	GED	56993	783	419.76	0	0	0
N	2015	4	30	Amoebic dysentery	GED	56993	26	419.76	0	0	0
N	2015	4	30	Anthrax	VBZD	56993	6	419.76	0	0	0
N	2015	4	30	Bacterial dysentery	GED	56993	4787	419.76	0	0	0
N	2015	4	30	Brucellosis	VBZD	56993	6483	419.76	0	0	0
N	2015	4	30	Dengue	VBZD	56993	6	419.76	0	0	0
N	2015	4	30	Gonorrhea	STBD	56993	1749	419.76	0	0	0
N	2015	4	30	Hepatitis A	GED	56993	757	419.76	0	0	0
N	2015	4	30	Hepatitis B	STBD	56993	33228	419.76	0	0	0
N	2015	4	30	Hepatitis C	STBD	56993	9863	419.76	0	0	0
N	2015	4	30	Hepatitis E	GED	56993	638	419.76	0	0	0
N	2015	4	30	HFMD	GED	56993	38593	419.76	0	0	0
N	2015	4	30	HFRS	VBZD	56993	476	419.76	0	0	0
N	2015	4	30	HIV/AIDS	STBD	56993	3438	419.76	0	0	0
N	2015	4	30	Hydatid disease	VBZD	56993	253	419.76	0	0	0
N	2015	4	30	Infectious diarrhea	GED	56993	20837	419.76	0	0	0
N	2015	4	30	Japanese encephalitis	VBZD	56993	0	419.76	0	0	0
N	2015	4	30	Leptospirosis	VBZD	56993	0	419.76	0	0	0
N	2015	4	30	Malaria	VBZD	56993	67	419.76	0	0	0
N	2015	4	30	Measles	RD	56993	3533	419.76	0	0	0
N	2015	4	30	Mumps	RD	56993	6027	419.76	0	0	0
N	2015	4	30	Pertussis	RD	56993	290	419.76	0	0	0
N	2015	4	30	Rabies	VBZD	56993	14	419.76	0	0	0
N	2015	4	30	Rubella	RD	56993	782	419.76	0	0	0
N	2015	4	30	Scarlet fever	RD	56993	3210	419.76	0	0	0
N	2015	4	30	Schistosomiasis	VBZD	56993	2	419.76	0	0	0
N	2015	4	30	Seasonal influenza	RD	56993	5643	419.76	0	0	0
N	2015	4	30	Syphilis	STBD	56993	12734	419.76	0	0	0
N	2015	4	30	Typhoid or paratyphoid	GED	56993	98	419.76	0	0	0
N	2015	4	30	Tuberculosis	RD	56993	30537	419.76	0	0	0
N	2015	4	30	Typhus	VBZD	56993	39	419.76	0	0	0
N	2015	5	31	AHC	GED	56993	683	404.1516129	0	0	0
N	2015	5	31	Amoebic dysentery	GED	56993	30	404.1516129	0	0	0
N	2015	5	31	Anthrax	VBZD	56993	11	404.1516129	0	0	0
N	2015	5	31	Bacterial dysentery	GED	56993	7998	404.1516129	0	0	0
N	2015	5	31	Brucellosis	VBZD	56993	7423	404.1516129	0	0	0
N	2015	5	31	Dengue	VBZD	56993	2	404.1516129	0	0	0
N	2015	5	31	Gonorrhea	STBD	56993	1930	404.1516129	0	0	0
N	2015	5	31	Hepatitis A	GED	56993	728	404.1516129	0	0	0
N	2015	5	31	Hepatitis B	STBD	56993	33008	404.1516129	0	0	0
N	2015	5	31	Hepatitis C	STBD	56993	9649	404.1516129	0	0	0
N	2015	5	31	Hepatitis E	GED	56993	571	404.1516129	0	0	0
N	2015	5	31	HFMD	GED	56993	86299	404.1516129	0	0	0
N	2015	5	31	HFRS	VBZD	56993	627	404.1516129	0	0	0
N	2015	5	31	HIV/AIDS	STBD	56993	3616	404.1516129	0	0	0
N	2015	5	31	Hydatid disease	VBZD	56993	180	404.1516129	0	0	0
N	2015	5	31	Infectious diarrhea	GED	56993	29547	404.1516129	0	0	0
N	2015	5	31	Japanese encephalitis	VBZD	56993	0	404.1516129	0	0	0
N	2015	5	31	Leptospirosis	VBZD	56993	1	404.1516129	0	0	0
N	2015	5	31	Malaria	VBZD	56993	83	404.1516129	0	0	0
N	2015	5	31	Measles	RD	56993	3445	404.1516129	0	0	0
N	2015	5	31	Mumps	RD	56993	7517	404.1516129	0	0	0
N	2015	5	31	Pertussis	RD	56993	447	404.1516129	0	0	0
N	2015	5	31	Rabies	VBZD	56993	16	404.1516129	0	0	0
N	2015	5	31	Rubella	RD	56993	672	404.1516129	0	0	0
N	2015	5	31	Scarlet fever	RD	56993	5652	404.1516129	0	0	0
N	2015	5	31	Schistosomiasis	VBZD	56993	0	404.1516129	0	0	0
N	2015	5	31	Seasonal influenza	RD	56993	4094	404.1516129	0	0	0
N	2015	5	31	Syphilis	STBD	56993	13008	404.1516129	0	0	0
N	2015	5	31	Typhoid or paratyphoid	GED	56993	167	404.1516129	0	0	0
N	2015	5	31	Tuberculosis	RD	56993	29434	404.1516129	0	0	0
N	2015	5	31	Typhus	VBZD	56993	30	404.1516129	0	0	0
N	2015	6	30	AHC	GED	56993	849	418.69	0	0	0
N	2015	6	30	Amoebic dysentery	GED	56993	37	418.69	0	0	0
N	2015	6	30	Anthrax	VBZD	56993	11	418.69	0	0	0
N	2015	6	30	Bacterial dysentery	GED	56993	10734	418.69	0	0	0
N	2015	6	30	Brucellosis	VBZD	56993	7045	418.69	0	0	0
N	2015	6	30	Dengue	VBZD	56993	5	418.69	0	0	0
N	2015	6	30	Gonorrhea	STBD	56993	2021	418.69	0	0	0
N	2015	6	30	Hepatitis A	GED	56993	682	418.69	0	0	0
N	2015	6	30	Hepatitis B	STBD	56993	31551	418.69	0	0	0
N	2015	6	30	Hepatitis C	STBD	56993	8942	418.69	0	0	0
N	2015	6	30	Hepatitis E	GED	56993	467	418.69	0	0	0
N	2015	6	30	HFMD	GED	56993	104073	418.69	0	0	0
N	2015	6	30	HFRS	VBZD	56993	644	418.69	0	0	0
N	2015	6	30	HIV/AIDS	STBD	56993	3842	418.69	0	0	0
N	2015	6	30	Hydatid disease	VBZD	56993	226	418.69	0	0	0
N	2015	6	30	Infectious diarrhea	GED	56993	42819	418.69	0	0	0
N	2015	6	30	Japanese encephalitis	VBZD	56993	4	418.69	0	0	0
N	2015	6	30	Leptospirosis	VBZD	56993	0	418.69	0	0	0
N	2015	6	30	Malaria	VBZD	56993	70	418.69	0	0	0
N	2015	6	30	Measles	RD	56993	1761	418.69	0	0	0
N	2015	6	30	Mumps	RD	56993	8226	418.69	0	0	0
N	2015	6	30	Pertussis	RD	56993	508	418.69	0	0	0
N	2015	6	30	Rabies	VBZD	56993	34	418.69	0	0	0
N	2015	6	30	Rubella	RD	56993	280	418.69	0	0	0
N	2015	6	30	Scarlet fever	RD	56993	6326	418.69	0	0	0
N	2015	6	30	Schistosomiasis	VBZD	56993	2	418.69	0	0	0
N	2015	6	30	Seasonal influenza	RD	56993	3343	418.69	0	0	0
N	2015	6	30	Syphilis	STBD	56993	12800	418.69	0	0	0
N	2015	6	30	Typhoid or paratyphoid	GED	56993	233	418.69	0	0	0
N	2015	6	30	Tuberculosis	RD	56993	27379	418.69	0	0	0
N	2015	6	30	Typhus	VBZD	56993	33	418.69	0	0	0
N	2015	7	31	AHC	GED	56993	776	407.5870968	0	0	0
N	2015	7	31	Amoebic dysentery	GED	56993	56	407.5870968	0	0	0
N	2015	7	31	Anthrax	VBZD	56993	32	407.5870968	0	0	0
N	2015	7	31	Bacterial dysentery	GED	56993	11858	407.5870968	0	0	0
N	2015	7	31	Brucellosis	VBZD	56993	6069	407.5870968	0	0	0
N	2015	7	31	Dengue	VBZD	56993	7	407.5870968	0	0	0
N	2015	7	31	Gonorrhea	STBD	56993	2157	407.5870968	0	0	0
N	2015	7	31	Hepatitis A	GED	56993	985	407.5870968	0	0	0
N	2015	7	31	Hepatitis B	STBD	56993	31798	407.5870968	0	0	0
N	2015	7	31	Hepatitis C	STBD	56993	9025	407.5870968	0	0	0
N	2015	7	31	Hepatitis E	GED	56993	479	407.5870968	0	0	0
N	2015	7	31	HFMD	GED	56993	83240	407.5870968	0	0	0
N	2015	7	31	HFRS	VBZD	56993	441	407.5870968	0	0	0
N	2015	7	31	HIV/AIDS	STBD	56993	3736	407.5870968	0	0	0
N	2015	7	31	Hydatid disease	VBZD	56993	240	407.5870968	0	0	0
N	2015	7	31	Infectious diarrhea	GED	56993	42509	407.5870968	0	0	0
N	2015	7	31	Japanese encephalitis	VBZD	56993	18	407.5870968	0	0	0
N	2015	7	31	Leptospirosis	VBZD	56993	0	407.5870968	0	0	0
N	2015	7	31	Malaria	VBZD	56993	80	407.5870968	0	0	0
N	2015	7	31	Measles	RD	56993	935	407.5870968	0	0	0
N	2015	7	31	Mumps	RD	56993	6927	407.5870968	0	0	0
N	2015	7	31	Pertussis	RD	56993	700	407.5870968	0	0	0
N	2015	7	31	Rabies	VBZD	56993	19	407.5870968	0	0	0
N	2015	7	31	Rubella	RD	56993	124	407.5870968	0	0	0
N	2015	7	31	Scarlet fever	RD	56993	3537	407.5870968	0	0	0
N	2015	7	31	Schistosomiasis	VBZD	56993	0	407.5870968	0	0	0
N	2015	7	31	Seasonal influenza	RD	56993	2863	407.5870968	0	0	0
N	2015	7	31	Syphilis	STBD	56993	13024	407.5870968	0	0	0
N	2015	7	31	Typhoid or paratyphoid	GED	56993	190	407.5870968	0	0	0
N	2015	7	31	Tuberculosis	RD	56993	26533	407.5870968	0	0	0
N	2015	7	31	Typhus	VBZD	56993	36	407.5870968	0	0	0
N	2015	8	31	AHC	GED	56993	702	408.916129	0	0	0
N	2015	8	31	Amoebic dysentery	GED	56993	50	408.916129	0	0	0
N	2015	8	31	Anthrax	VBZD	56993	52	408.916129	0	0	0
N	2015	8	31	Bacterial dysentery	GED	56993	11263	408.916129	0	0	0
N	2015	8	31	Brucellosis	VBZD	56993	4669	408.916129	0	0	0
N	2015	8	31	Dengue	VBZD	56993	6	408.916129	0	0	0
N	2015	8	31	Gonorrhea	STBD	56993	2201	408.916129	0	0	0
N	2015	8	31	Hepatitis A	GED	56993	833	408.916129	0	0	0
N	2015	8	31	Hepatitis B	STBD	56993	31315	408.916129	0	0	0
N	2015	8	31	Hepatitis C	STBD	56993	8497	408.916129	0	0	0
N	2015	8	31	Hepatitis E	GED	56993	472	408.916129	0	0	0
N	2015	8	31	HFMD	GED	56993	50587	408.916129	0	0	0
N	2015	8	31	HFRS	VBZD	56993	258	408.916129	0	0	0
N	2015	8	31	HIV/AIDS	STBD	56993	3658	408.916129	0	0	0
N	2015	8	31	Hydatid disease	VBZD	56993	194	408.916129	0	0	0
N	2015	8	31	Infectious diarrhea	GED	56993	39716	408.916129	0	0	0
N	2015	8	31	Japanese encephalitis	VBZD	56993	91	408.916129	0	0	0
N	2015	8	31	Leptospirosis	VBZD	56993	0	408.916129	0	0	0
N	2015	8	31	Malaria	VBZD	56993	68	408.916129	0	0	0
N	2015	8	31	Measles	RD	56993	570	408.916129	0	0	0
N	2015	8	31	Mumps	RD	56993	4863	408.916129	0	0	0
N	2015	8	31	Pertussis	RD	56993	731	408.916129	0	0	0
N	2015	8	31	Rabies	VBZD	56993	30	408.916129	0	0	0
N	2015	8	31	Rubella	RD	56993	77	408.916129	0	0	0
N	2015	8	31	Scarlet fever	RD	56993	1466	408.916129	0	0	0
N	2015	8	31	Schistosomiasis	VBZD	56993	0	408.916129	0	0	0
N	2015	8	31	Seasonal influenza	RD	56993	3504	408.916129	0	0	0
N	2015	8	31	Syphilis	STBD	56993	13139	408.916129	0	0	0
N	2015	8	31	Typhoid or paratyphoid	GED	56993	185	408.916129	0	0	0
N	2015	8	31	Tuberculosis	RD	56993	26504	408.916129	0	0	0
N	2015	8	31	Typhus	VBZD	56993	37	408.916129	0	0	0
N	2015	9	30	AHC	GED	56993	652	402.89	0	0	0
N	2015	9	30	Amoebic dysentery	GED	56993	29	402.89	0	0	0
N	2015	9	30	Anthrax	VBZD	56993	25	402.89	0	0	0
N	2015	9	30	Bacterial dysentery	GED	56993	8220	402.89	0	0	0
N	2015	9	30	Brucellosis	VBZD	56993	3097	402.89	0	0	0
N	2015	9	30	Dengue	VBZD	56993	9	402.89	0	0	0
N	2015	9	30	Gonorrhea	STBD	56993	1924	402.89	0	0	0
N	2015	9	30	Hepatitis A	GED	56993	884	402.89	0	0	0
N	2015	9	30	Hepatitis B	STBD	56993	28132	402.89	0	0	0
N	2015	9	30	Hepatitis C	STBD	56993	7664	402.89	0	0	0
N	2015	9	30	Hepatitis E	GED	56993	419	402.89	0	0	0
N	2015	9	30	HFMD	GED	56993	21542	402.89	0	0	0
N	2015	9	30	HFRS	VBZD	56993	272	402.89	0	0	0
N	2015	9	30	HIV/AIDS	STBD	56993	3484	402.89	0	0	0
N	2015	9	30	Hydatid disease	VBZD	56993	162	402.89	0	0	0
N	2015	9	30	Infectious diarrhea	GED	56993	28897	402.89	0	0	0
N	2015	9	30	Japanese encephalitis	VBZD	56993	36	402.89	0	0	0
N	2015	9	30	Leptospirosis	VBZD	56993	0	402.89	0	0	0
N	2015	9	30	Malaria	VBZD	56993	63	402.89	0	0	0
N	2015	9	30	Measles	RD	56993	305	402.89	0	0	0
N	2015	9	30	Mumps	RD	56993	4177	402.89	0	0	0
N	2015	9	30	Pertussis	RD	56993	441	402.89	0	0	0
N	2015	9	30	Rabies	VBZD	56993	23	402.89	0	0	0
N	2015	9	30	Rubella	RD	56993	44	402.89	0	0	0
N	2015	9	30	Scarlet fever	RD	56993	2048	402.89	0	0	0
N	2015	9	30	Schistosomiasis	VBZD	56993	1	402.89	0	0	0
N	2015	9	30	Seasonal influenza	RD	56993	4360	402.89	0	0	0
N	2015	9	30	Syphilis	STBD	56993	11611	402.89	0	0	0
N	2015	9	30	Typhoid or paratyphoid	GED	56993	165	402.89	0	0	0
N	2015	9	30	Tuberculosis	RD	56993	24971	402.89	0	0	0
N	2015	9	30	Typhus	VBZD	56993	39	402.89	0	0	0
N	2015	10	31	AHC	GED	56993	516	378.0612903	0	0	0
N	2015	10	31	Amoebic dysentery	GED	56993	39	378.0612903	0	0	0
N	2015	10	31	Anthrax	VBZD	56993	21	378.0612903	0	0	0
N	2015	10	31	Bacterial dysentery	GED	56993	6073	378.0612903	0	0	0
N	2015	10	31	Brucellosis	VBZD	56993	2805	378.0612903	0	0	0
N	2015	10	31	Dengue	VBZD	56993	23	378.0612903	0	0	0
N	2015	10	31	Gonorrhea	STBD	56993	1854	378.0612903	0	0	0
N	2015	10	31	Hepatitis A	GED	56993	893	378.0612903	0	0	0
N	2015	10	31	Hepatitis B	STBD	56993	30268	378.0612903	0	0	0
N	2015	10	31	Hepatitis C	STBD	56993	8366	378.0612903	0	0	0
N	2015	10	31	Hepatitis E	GED	56993	438	378.0612903	0	0	0
N	2015	10	31	HFMD	GED	56993	18161	378.0612903	0	0	0
N	2015	10	31	HFRS	VBZD	56993	665	378.0612903	0	0	0
N	2015	10	31	HIV/AIDS	STBD	56993	3230	378.0612903	0	0	0
N	2015	10	31	Hydatid disease	VBZD	56993	178	378.0612903	0	0	0
N	2015	10	31	Infectious diarrhea	GED	56993	30846	378.0612903	0	0	0
N	2015	10	31	Japanese encephalitis	VBZD	56993	4	378.0612903	0	0	0
N	2015	10	31	Leptospirosis	VBZD	56993	0	378.0612903	0	0	0
N	2015	10	31	Malaria	VBZD	56993	63	378.0612903	0	0	0
N	2015	10	31	Measles	RD	56993	309	378.0612903	0	0	0
N	2015	10	31	Mumps	RD	56993	4253	378.0612903	0	0	0
N	2015	10	31	Pertussis	RD	56993	322	378.0612903	0	0	0
N	2015	10	31	Rabies	VBZD	56993	25	378.0612903	0	0	0
N	2015	10	31	Rubella	RD	56993	47	378.0612903	0	0	0
N	2015	10	31	Scarlet fever	RD	56993	3296	378.0612903	0	0	0
N	2015	10	31	Schistosomiasis	VBZD	56993	2	378.0612903	0	0	0
N	2015	10	31	Seasonal influenza	RD	56993	5413	378.0612903	0	0	0
N	2015	10	31	Syphilis	STBD	56993	11755	378.0612903	0	0	0
N	2015	10	31	Typhoid or paratyphoid	GED	56993	138	378.0612903	0	0	0
N	2015	10	31	Tuberculosis	RD	56993	25687	378.0612903	0	0	0
N	2015	10	31	Typhus	VBZD	56993	62	378.0612903	0	0	0
N	2015	11	30	AHC	GED	56993	558	409.9333333	0	0	0
N	2015	11	30	Amoebic dysentery	GED	56993	28	409.9333333	0	0	0
N	2015	11	30	Anthrax	VBZD	56993	16	409.9333333	0	0	0
N	2015	11	30	Bacterial dysentery	GED	56993	4064	409.9333333	0	0	0
N	2015	11	30	Brucellosis	VBZD	56993	2614	409.9333333	0	0	0
N	2015	11	30	Dengue	VBZD	56993	9	409.9333333	0	0	0
N	2015	11	30	Gonorrhea	STBD	56993	2117	409.9333333	0	0	0
N	2015	11	30	Hepatitis A	GED	56993	892	409.9333333	0	0	0
N	2015	11	30	Hepatitis B	STBD	56993	29866	409.9333333	0	0	0
N	2015	11	30	Hepatitis C	STBD	56993	8593	409.9333333	0	0	0
N	2015	11	30	Hepatitis E	GED	56993	475	409.9333333	0	0	0
N	2015	11	30	HFMD	GED	56993	18821	409.9333333	0	0	0
N	2015	11	30	HFRS	VBZD	56993	1152	409.9333333	0	0	0
N	2015	11	30	HIV/AIDS	STBD	56993	3358	409.9333333	0	0	0
N	2015	11	30	Hydatid disease	VBZD	56993	216	409.9333333	0	0	0
N	2015	11	30	Infectious diarrhea	GED	56993	30897	409.9333333	0	0	0
N	2015	11	30	Japanese encephalitis	VBZD	56993	1	409.9333333	0	0	0
N	2015	11	30	Leptospirosis	VBZD	56993	0	409.9333333	0	0	0
N	2015	11	30	Malaria	VBZD	56993	52	409.9333333	0	0	0
N	2015	11	30	Measles	RD	56993	510	409.9333333	0	0	0
N	2015	11	30	Mumps	RD	56993	4758	409.9333333	0	0	0
N	2015	11	30	Pertussis	RD	56993	280	409.9333333	0	0	0
N	2015	11	30	Rabies	VBZD	56993	22	409.9333333	0	0	0
N	2015	11	30	Rubella	RD	56993	48	409.9333333	0	0	0
N	2015	11	30	Scarlet fever	RD	56993	5073	409.9333333	0	0	0
N	2015	11	30	Schistosomiasis	VBZD	56993	0	409.9333333	0	0	0
N	2015	11	30	Seasonal influenza	RD	56993	6606	409.9333333	0	0	0
N	2015	11	30	Syphilis	STBD	56993	11672	409.9333333	0	0	0
N	2015	11	30	Typhoid or paratyphoid	GED	56993	99	409.9333333	0	0	0
N	2015	11	30	Tuberculosis	RD	56993	25741	409.9333333	0	0	0
N	2015	11	30	Typhus	VBZD	56993	43	409.9333333	0	0	0
N	2015	12	31	AHC	GED	56993	559	408.0424731	0	0	0
N	2015	12	31	Amoebic dysentery	GED	56993	18	408.0424731	0	0	0
N	2015	12	31	Anthrax	VBZD	56993	20	408.0424731	0	0	0
N	2015	12	31	Bacterial dysentery	GED	56993	3262	408.0424731	0	0	0
N	2015	12	31	Brucellosis	VBZD	56993	2603	408.0424731	0	0	0
N	2015	12	31	Dengue	VBZD	56993	10	408.0424731	0	0	0
N	2015	12	31	Gonorrhea	STBD	56993	1974	408.0424731	0	0	0
N	2015	12	31	Hepatitis A	GED	56993	874	408.0424731	0	0	0
N	2015	12	31	Hepatitis B	STBD	56993	31243	408.0424731	0	0	0
N	2015	12	31	Hepatitis C	STBD	56993	8979	408.0424731	0	0	0
N	2015	12	31	Hepatitis E	GED	56993	550	408.0424731	0	0	0
N	2015	12	31	HFMD	GED	56993	11999	408.0424731	0	0	0
N	2015	12	31	HFRS	VBZD	56993	696	408.0424731	0	0	0
N	2015	12	31	HIV/AIDS	STBD	56993	4342	408.0424731	0	0	0
N	2015	12	31	Hydatid disease	VBZD	56993	259	408.0424731	0	0	0
N	2015	12	31	Infectious diarrhea	GED	56993	31311	408.0424731	0	0	0
N	2015	12	31	Japanese encephalitis	VBZD	56993	1	408.0424731	0	0	0
N	2015	12	31	Leptospirosis	VBZD	56993	0	408.0424731	0	0	0
N	2015	12	31	Malaria	VBZD	56993	51	408.0424731	0	0	0
N	2015	12	31	Measles	RD	56993	1015	408.0424731	0	0	0
N	2015	12	31	Mumps	RD	56993	5960	408.0424731	0	0	0
N	2015	12	31	Pertussis	RD	56993	237	408.0424731	0	0	0
N	2015	12	31	Rabies	VBZD	56993	11	408.0424731	0	0	0
N	2015	12	31	Rubella	RD	56993	83	408.0424731	0	0	0
N	2015	12	31	Scarlet fever	RD	56993	6111	408.0424731	0	0	0
N	2015	12	31	Schistosomiasis	VBZD	56993	0	408.0424731	0	0	0
N	2015	12	31	Seasonal influenza	RD	56993	8747	408.0424731	0	0	0
N	2015	12	31	Syphilis	STBD	56993	12234	408.0424731	0	0	0
N	2015	12	31	Typhoid or paratyphoid	GED	56993	112	408.0424731	0	0	0
N	2015	12	31	Tuberculosis	RD	56993	25627	408.0424731	0	0	0
N	2015	12	31	Typhus	VBZD	56993	24	408.0424731	0	0	0
N	2016	1	31	AHC	GED	57170	433	406.1516129	0	0	0
N	2016	1	31	Amoebic dysentery	GED	57170	13	406.1516129	0	0	0
N	2016	1	31	Anthrax	VBZD	57170	10	406.1516129	0	0	0
N	2016	1	31	Bacterial dysentery	GED	57170	2722	406.1516129	0	0	0
N	2016	1	31	Brucellosis	VBZD	57170	3292	406.1516129	0	0	0
N	2016	1	31	Dengue	VBZD	57170	6	406.1516129	0	0	0
N	2016	1	31	Gonorrhea	STBD	57170	1796	406.1516129	0	0	0
N	2016	1	31	Hepatitis A	GED	57170	975	406.1516129	0	0	0
N	2016	1	31	Hepatitis B	STBD	57170	34925	406.1516129	0	0	0
N	2016	1	31	Hepatitis C	STBD	57170	9900	406.1516129	0	0	0
N	2016	1	31	Hepatitis E	GED	57170	582	406.1516129	0	0	0
N	2016	1	31	HFMD	GED	57170	6028	406.1516129	0	0	0
N	2016	1	31	HFRS	VBZD	57170	391	406.1516129	0	0	0
N	2016	1	31	HIV/AIDS	STBD	57170	3694	406.1516129	0	0	0
N	2016	1	31	Hydatid disease	VBZD	57170	273	406.1516129	0	0	0
N	2016	1	31	Infectious diarrhea	GED	57170	26880	406.1516129	0	0	0
N	2016	1	31	Japanese encephalitis	VBZD	57170	0	406.1516129	0	0	0
N	2016	1	31	Leptospirosis	VBZD	57170	1	406.1516129	0	0	0
N	2016	1	31	Malaria	VBZD	57170	96	406.1516129	0	0	0
N	2016	1	31	Measles	RD	57170	1803	406.1516129	0	0	0
N	2016	1	31	Mumps	RD	57170	5131	406.1516129	0	0	0
N	2016	1	31	Pertussis	RD	57170	238	406.1516129	0	0	0
N	2016	1	31	Rabies	VBZD	57170	11	406.1516129	0	0	0
N	2016	1	31	Rubella	RD	57170	118	406.1516129	0	0	0
N	2016	1	31	Scarlet fever	RD	57170	3976	406.1516129	0	0	0
N	2016	1	31	Schistosomiasis	VBZD	57170	0	406.1516129	0	0	0
N	2016	1	31	Seasonal influenza	RD	57170	15619	406.1516129	0	0	0
N	2016	1	31	Syphilis	STBD	57170	12371	406.1516129	0	0	0
N	2016	1	31	Typhoid or paratyphoid	GED	57170	95	406.1516129	0	0	0
N	2016	1	31	Tuberculosis	RD	57170	31366	406.1516129	0	0	0
N	2016	1	31	Typhus	VBZD	57170	14	406.1516129	0	0	0
N	2016	2	29	AHC	GED	57170	439	406.1448276	0	0	0
N	2016	2	29	Amoebic dysentery	GED	57170	16	406.1448276	0	0	0
N	2016	2	29	Anthrax	VBZD	57170	10	406.1448276	0	0	0
N	2016	2	29	Bacterial dysentery	GED	57170	2622	406.1448276	0	0	0
N	2016	2	29	Brucellosis	VBZD	57170	3429	406.1448276	0	0	0
N	2016	2	29	Dengue	VBZD	57170	6	406.1448276	0	0	0
N	2016	2	29	Gonorrhea	STBD	57170	1382	406.1448276	0	0	0
N	2016	2	29	Hepatitis A	GED	57170	917	406.1448276	0	0	0
N	2016	2	29	Hepatitis B	STBD	57170	29985	406.1448276	0	0	0
N	2016	2	29	Hepatitis C	STBD	57170	7652	406.1448276	0	0	0
N	2016	2	29	Hepatitis E	GED	57170	540	406.1448276	0	0	0
N	2016	2	29	HFMD	GED	57170	2494	406.1448276	0	0	0
N	2016	2	29	HFRS	VBZD	57170	304	406.1448276	0	0	0
N	2016	2	29	HIV/AIDS	STBD	57170	2776	406.1448276	0	0	0
N	2016	2	29	Hydatid disease	VBZD	57170	209	406.1448276	0	0	0
N	2016	2	29	Infectious diarrhea	GED	57170	22161	406.1448276	0	0	0
N	2016	2	29	Japanese encephalitis	VBZD	57170	1	406.1448276	0	0	0
N	2016	2	29	Leptospirosis	VBZD	57170	0	406.1448276	0	0	0
N	2016	2	29	Malaria	VBZD	57170	74	406.1448276	0	0	0
N	2016	2	29	Measles	RD	57170	2512	406.1448276	0	0	0
N	2016	2	29	Mumps	RD	57170	3077	406.1448276	0	0	0
N	2016	2	29	Pertussis	RD	57170	284	406.1448276	0	0	0
N	2016	2	29	Rabies	VBZD	57170	13	406.1448276	0	0	0
N	2016	2	29	Rubella	RD	57170	140	406.1448276	0	0	0
N	2016	2	29	Scarlet fever	RD	57170	1220	406.1448276	0	0	0
N	2016	2	29	Schistosomiasis	VBZD	57170	0	406.1448276	0	0	0
N	2016	2	29	Seasonal influenza	RD	57170	17839	406.1448276	0	0	0
N	2016	2	29	Syphilis	STBD	57170	10250	406.1448276	0	0	0
N	2016	2	29	Typhoid or paratyphoid	GED	57170	107	406.1448276	0	0	0
N	2016	2	29	Tuberculosis	RD	57170	29321	406.1448276	0	0	0
N	2016	2	29	Typhus	VBZD	57170	15	406.1448276	0	0	0
N	2016	3	31	AHC	GED	57170	718	465.8709677	0	0	0
N	2016	3	31	Amoebic dysentery	GED	57170	21	465.8709677	0	0	0
N	2016	3	31	Anthrax	VBZD	57170	14	465.8709677	0	0	0
N	2016	3	31	Bacterial dysentery	GED	57170	3233	465.8709677	0	0	0
N	2016	3	31	Brucellosis	VBZD	57170	4555	465.8709677	0	0	0
N	2016	3	31	Dengue	VBZD	57170	2	465.8709677	0	0	0
N	2016	3	31	Gonorrhea	STBD	57170	1755	465.8709677	0	0	0
N	2016	3	31	Hepatitis A	GED	57170	1164	465.8709677	0	0	0
N	2016	3	31	Hepatitis B	STBD	57170	36178	465.8709677	0	0	0
N	2016	3	31	Hepatitis C	STBD	57170	10828	465.8709677	0	0	0
N	2016	3	31	Hepatitis E	GED	57170	749	465.8709677	0	0	0
N	2016	3	31	HFMD	GED	57170	6071	465.8709677	0	0	0
N	2016	3	31	HFRS	VBZD	57170	381	465.8709677	0	0	0
N	2016	3	31	HIV/AIDS	STBD	57170	4942	465.8709677	0	0	0
N	2016	3	31	Hydatid disease	VBZD	57170	319	465.8709677	0	0	0
N	2016	3	31	Infectious diarrhea	GED	57170	21523	465.8709677	0	0	0
N	2016	3	31	Japanese encephalitis	VBZD	57170	0	465.8709677	0	0	0
N	2016	3	31	Leptospirosis	VBZD	57170	0	465.8709677	0	0	0
N	2016	3	31	Malaria	VBZD	57170	60	465.8709677	0	0	0
N	2016	3	31	Measles	RD	57170	4451	465.8709677	0	0	0
N	2016	3	31	Mumps	RD	57170	3880	465.8709677	0	0	0
N	2016	3	31	Pertussis	RD	57170	288	465.8709677	0	0	0
N	2016	3	31	Rabies	VBZD	57170	15	465.8709677	0	0	0
N	2016	3	31	Rubella	RD	57170	427	465.8709677	0	0	0
N	2016	3	31	Scarlet fever	RD	57170	2391	465.8709677	0	0	0
N	2016	3	31	Schistosomiasis	VBZD	57170	0	465.8709677	0	0	0
N	2016	3	31	Seasonal influenza	RD	57170	21890	465.8709677	0	0	0
N	2016	3	31	Syphilis	STBD	57170	14242	465.8709677	0	0	0
N	2016	3	31	Typhoid or paratyphoid	GED	57170	129	465.8709677	0	0	0
N	2016	3	31	Tuberculosis	RD	57170	32041	465.8709677	0	0	0
N	2016	3	31	Typhus	VBZD	57170	18	465.8709677	0	0	0
N	2016	4	30	AHC	GED	57170	794	449.4433333	0	0	0
N	2016	4	30	Amoebic dysentery	GED	57170	20	449.4433333	0	0	0
N	2016	4	30	Anthrax	VBZD	57170	12	449.4433333	0	0	0
N	2016	4	30	Bacterial dysentery	GED	57170	4059	449.4433333	0	0	0
N	2016	4	30	Brucellosis	VBZD	57170	5345	449.4433333	0	0	0
N	2016	4	30	Dengue	VBZD	57170	3	449.4433333	0	0	0
N	2016	4	30	Gonorrhea	STBD	57170	1805	449.4433333	0	0	0
N	2016	4	30	Hepatitis A	GED	57170	1066	449.4433333	0	0	0
N	2016	4	30	Hepatitis B	STBD	57170	31691	449.4433333	0	0	0
N	2016	4	30	Hepatitis C	STBD	57170	8902	449.4433333	0	0	0
N	2016	4	30	Hepatitis E	GED	57170	602	449.4433333	0	0	0
N	2016	4	30	HFMD	GED	57170	24506	449.4433333	0	0	0
N	2016	4	30	HFRS	VBZD	57170	380	449.4433333	0	0	0
N	2016	4	30	HIV/AIDS	STBD	57170	4306	449.4433333	0	0	0
N	2016	4	30	Hydatid disease	VBZD	57170	236	449.4433333	0	0	0
N	2016	4	30	Infectious diarrhea	GED	57170	20553	449.4433333	0	0	0
N	2016	4	30	Japanese encephalitis	VBZD	57170	0	449.4433333	0	0	0
N	2016	4	30	Leptospirosis	VBZD	57170	1	449.4433333	0	0	0
N	2016	4	30	Malaria	VBZD	57170	79	449.4433333	0	0	0
N	2016	4	30	Measles	RD	57170	3912	449.4433333	0	0	0
N	2016	4	30	Mumps	RD	57170	4851	449.4433333	0	0	0
N	2016	4	30	Pertussis	RD	57170	243	449.4433333	0	0	0
N	2016	4	30	Rabies	VBZD	57170	14	449.4433333	0	0	0
N	2016	4	30	Rubella	RD	57170	601	449.4433333	0	0	0
N	2016	4	30	Scarlet fever	RD	57170	3026	449.4433333	0	0	0
N	2016	4	30	Schistosomiasis	VBZD	57170	2	449.4433333	0	0	0
N	2016	4	30	Seasonal influenza	RD	57170	7524	449.4433333	0	0	0
N	2016	4	30	Syphilis	STBD	57170	12460	449.4433333	0	0	0
N	2016	4	30	Typhoid or paratyphoid	GED	57170	127	449.4433333	0	0	0
N	2016	4	30	Tuberculosis	RD	57170	28891	449.4433333	0	0	0
N	2016	4	30	Typhus	VBZD	57170	14	449.4433333	0	0	0
N	2016	5	31	AHC	GED	57170	867	428.3903226	0	0	0
N	2016	5	31	Amoebic dysentery	GED	57170	30	428.3903226	0	0	0
N	2016	5	31	Anthrax	VBZD	57170	19	428.3903226	0	0	0
N	2016	5	31	Bacterial dysentery	GED	57170	6931	428.3903226	0	0	0
N	2016	5	31	Brucellosis	VBZD	57170	5921	428.3903226	0	0	0
N	2016	5	31	Dengue	VBZD	57170	6	428.3903226	0	0	0
N	2016	5	31	Gonorrhea	STBD	57170	2071	428.3903226	0	0	0
N	2016	5	31	Hepatitis A	GED	57170	812	428.3903226	0	0	0
N	2016	5	31	Hepatitis B	STBD	57170	32673	428.3903226	0	0	0
N	2016	5	31	Hepatitis C	STBD	57170	8926	428.3903226	0	0	0
N	2016	5	31	Hepatitis E	GED	57170	538	428.3903226	0	0	0
N	2016	5	31	HFMD	GED	57170	62633	428.3903226	0	0	0
N	2016	5	31	HFRS	VBZD	57170	482	428.3903226	0	0	0
N	2016	5	31	HIV/AIDS	STBD	57170	3948	428.3903226	0	0	0
N	2016	5	31	Hydatid disease	VBZD	57170	229	428.3903226	0	0	0
N	2016	5	31	Infectious diarrhea	GED	57170	28827	428.3903226	0	0	0
N	2016	5	31	Japanese encephalitis	VBZD	57170	0	428.3903226	0	0	0
N	2016	5	31	Leptospirosis	VBZD	57170	0	428.3903226	0	0	0
N	2016	5	31	Malaria	VBZD	57170	92	428.3903226	0	0	0
N	2016	5	31	Measles	RD	57170	2372	428.3903226	0	0	0
N	2016	5	31	Mumps	RD	57170	6205	428.3903226	0	0	0
N	2016	5	31	Pertussis	RD	57170	268	428.3903226	0	0	0
N	2016	5	31	Rabies	VBZD	57170	23	428.3903226	0	0	0
N	2016	5	31	Rubella	RD	57170	564	428.3903226	0	0	0
N	2016	5	31	Scarlet fever	RD	57170	5425	428.3903226	0	0	0
N	2016	5	31	Schistosomiasis	VBZD	57170	0	428.3903226	0	0	0
N	2016	5	31	Seasonal influenza	RD	57170	4626	428.3903226	0	0	0
N	2016	5	31	Syphilis	STBD	57170	12714	428.3903226	0	0	0
N	2016	5	31	Typhoid or paratyphoid	GED	57170	160	428.3903226	0	0	0
N	2016	5	31	Tuberculosis	RD	57170	28152	428.3903226	0	0	0
N	2016	5	31	Typhus	VBZD	57170	25	428.3903226	0	0	0
N	2016	6	30	AHC	GED	57170	829	429.34	0	0	0
N	2016	6	30	Amoebic dysentery	GED	57170	41	429.34	0	0	0
N	2016	6	30	Anthrax	VBZD	57170	32	429.34	0	0	0
N	2016	6	30	Bacterial dysentery	GED	57170	8747	429.34	0	0	0
N	2016	6	30	Brucellosis	VBZD	57170	5373	429.34	0	0	0
N	2016	6	30	Dengue	VBZD	57170	3	429.34	0	0	0
N	2016	6	30	Gonorrhea	STBD	57170	2149	429.34	0	0	0
N	2016	6	30	Hepatitis A	GED	57170	667	429.34	0	0	0
N	2016	6	30	Hepatitis B	STBD	57170	29831	429.34	0	0	0
N	2016	6	30	Hepatitis C	STBD	57170	8124	429.34	0	0	0
N	2016	6	30	Hepatitis E	GED	57170	536	429.34	0	0	0
N	2016	6	30	HFMD	GED	57170	96205	429.34	0	0	0
N	2016	6	30	HFRS	VBZD	57170	480	429.34	0	0	0
N	2016	6	30	HIV/AIDS	STBD	57170	4520	429.34	0	0	0
N	2016	6	30	Hydatid disease	VBZD	57170	176	429.34	0	0	0
N	2016	6	30	Infectious diarrhea	GED	57170	36541	429.34	0	0	0
N	2016	6	30	Japanese encephalitis	VBZD	57170	8	429.34	0	0	0
N	2016	6	30	Leptospirosis	VBZD	57170	0	429.34	0	0	0
N	2016	6	30	Malaria	VBZD	57170	81	429.34	0	0	0
N	2016	6	30	Measles	RD	57170	1252	429.34	0	0	0
N	2016	6	30	Mumps	RD	57170	6560	429.34	0	0	0
N	2016	6	30	Pertussis	RD	57170	306	429.34	0	0	0
N	2016	6	30	Rabies	VBZD	57170	22	429.34	0	0	0
N	2016	6	30	Rubella	RD	57170	260	429.34	0	0	0
N	2016	6	30	Scarlet fever	RD	57170	5829	429.34	0	0	0
N	2016	6	30	Schistosomiasis	VBZD	57170	1	429.34	0	0	0
N	2016	6	30	Seasonal influenza	RD	57170	3648	429.34	0	0	0
N	2016	6	30	Syphilis	STBD	57170	11922	429.34	0	0	0
N	2016	6	30	Typhoid or paratyphoid	GED	57170	103	429.34	0	0	0
N	2016	6	30	Tuberculosis	RD	57170	26325	429.34	0	0	0
N	2016	6	30	Typhus	VBZD	57170	27	429.34	0	0	0
N	2016	7	31	AHC	GED	57170	841	418.9	0	0	0
N	2016	7	31	Amoebic dysentery	GED	57170	39	418.9	0	0	0
N	2016	7	31	Anthrax	VBZD	57170	66	418.9	0	0	0
N	2016	7	31	Bacterial dysentery	GED	57170	10210	418.9	0	0	0
N	2016	7	31	Brucellosis	VBZD	57170	4740	418.9	0	0	0
N	2016	7	31	Dengue	VBZD	57170	7	418.9	0	0	0
N	2016	7	31	Gonorrhea	STBD	57170	2347	418.9	0	0	0
N	2016	7	31	Hepatitis A	GED	57170	757	418.9	0	0	0
N	2016	7	31	Hepatitis B	STBD	57170	30071	418.9	0	0	0
N	2016	7	31	Hepatitis C	STBD	57170	7699	418.9	0	0	0
N	2016	7	31	Hepatitis E	GED	57170	514	418.9	0	0	0
N	2016	7	31	HFMD	GED	57170	98788	418.9	0	0	0
N	2016	7	31	HFRS	VBZD	57170	332	418.9	0	0	0
N	2016	7	31	HIV/AIDS	STBD	57170	4424	418.9	0	0	0
N	2016	7	31	Hydatid disease	VBZD	57170	214	418.9	0	0	0
N	2016	7	31	Infectious diarrhea	GED	57170	46234	418.9	0	0	0
N	2016	7	31	Japanese encephalitis	VBZD	57170	31	418.9	0	0	0
N	2016	7	31	Leptospirosis	VBZD	57170	0	418.9	0	0	0
N	2016	7	31	Malaria	VBZD	57170	67	418.9	0	0	0
N	2016	7	31	Measles	RD	57170	599	418.9	0	0	0
N	2016	7	31	Mumps	RD	57170	5702	418.9	0	0	0
N	2016	7	31	Pertussis	RD	57170	396	418.9	0	0	0
N	2016	7	31	Rabies	VBZD	57170	23	418.9	0	0	0
N	2016	7	31	Rubella	RD	57170	72	418.9	0	0	0
N	2016	7	31	Scarlet fever	RD	57170	2930	418.9	0	0	0
N	2016	7	31	Schistosomiasis	VBZD	57170	0	418.9	0	0	0
N	2016	7	31	Seasonal influenza	RD	57170	3146	418.9	0	0	0
N	2016	7	31	Syphilis	STBD	57170	11935	418.9	0	0	0
N	2016	7	31	Typhoid or paratyphoid	GED	57170	164	418.9	0	0	0
N	2016	7	31	Tuberculosis	RD	57170	25661	418.9	0	0	0
N	2016	7	31	Typhus	VBZD	57170	20	418.9	0	0	0
N	2016	8	31	AHC	GED	57170	815	430.4387097	0	0	0
N	2016	8	31	Amoebic dysentery	GED	57170	39	430.4387097	0	0	0
N	2016	8	31	Anthrax	VBZD	57170	80	430.4387097	0	0	0
N	2016	8	31	Bacterial dysentery	GED	57170	11249	430.4387097	0	0	0
N	2016	8	31	Brucellosis	VBZD	57170	3800	430.4387097	0	0	0
N	2016	8	31	Dengue	VBZD	57170	10	430.4387097	0	0	0
N	2016	8	31	Gonorrhea	STBD	57170	2504	430.4387097	0	0	0
N	2016	8	31	Hepatitis A	GED	57170	897	430.4387097	0	0	0
N	2016	8	31	Hepatitis B	STBD	57170	31605	430.4387097	0	0	0
N	2016	8	31	Hepatitis C	STBD	57170	7838	430.4387097	0	0	0
N	2016	8	31	Hepatitis E	GED	57170	538	430.4387097	0	0	0
N	2016	8	31	HFMD	GED	57170	68213	430.4387097	0	0	0
N	2016	8	31	HFRS	VBZD	57170	221	430.4387097	0	0	0
N	2016	8	31	HIV/AIDS	STBD	57170	4446	430.4387097	0	0	0
N	2016	8	31	Hydatid disease	VBZD	57170	259	430.4387097	0	0	0
N	2016	8	31	Infectious diarrhea	GED	57170	50987	430.4387097	0	0	0
N	2016	8	31	Japanese encephalitis	VBZD	57170	247	430.4387097	0	0	0
N	2016	8	31	Leptospirosis	VBZD	57170	0	430.4387097	0	0	0
N	2016	8	31	Malaria	VBZD	57170	48	430.4387097	0	0	0
N	2016	8	31	Measles	RD	57170	190	430.4387097	0	0	0
N	2016	8	31	Mumps	RD	57170	4491	430.4387097	0	0	0
N	2016	8	31	Pertussis	RD	57170	426	430.4387097	0	0	0
N	2016	8	31	Rabies	VBZD	57170	25	430.4387097	0	0	0
N	2016	8	31	Rubella	RD	57170	24	430.4387097	0	0	0
N	2016	8	31	Scarlet fever	RD	57170	1194	430.4387097	0	0	0
N	2016	8	31	Schistosomiasis	VBZD	57170	0	430.4387097	0	0	0
N	2016	8	31	Seasonal influenza	RD	57170	3376	430.4387097	0	0	0
N	2016	8	31	Syphilis	STBD	57170	12574	430.4387097	0	0	0
N	2016	8	31	Typhoid or paratyphoid	GED	57170	192	430.4387097	0	0	0
N	2016	8	31	Tuberculosis	RD	57170	26473	430.4387097	0	0	0
N	2016	8	31	Typhus	VBZD	57170	14	430.4387097	0	0	0
N	2016	9	30	AHC	GED	57170	672	423.18	0	0	0
N	2016	9	30	Amoebic dysentery	GED	57170	39	423.18	0	0	0
N	2016	9	30	Anthrax	VBZD	57170	36	423.18	0	0	0
N	2016	9	30	Bacterial dysentery	GED	57170	8659	423.18	0	0	0
N	2016	9	30	Brucellosis	VBZD	57170	2391	423.18	0	0	0
N	2016	9	30	Dengue	VBZD	57170	5	423.18	0	0	0
N	2016	9	30	Gonorrhea	STBD	57170	2067	423.18	0	0	0
N	2016	9	30	Hepatitis A	GED	57170	799	423.18	0	0	0
N	2016	9	30	Hepatitis B	STBD	57170	26982	423.18	0	0	0
N	2016	9	30	Hepatitis C	STBD	57170	7000	423.18	0	0	0
N	2016	9	30	Hepatitis E	GED	57170	485	423.18	0	0	0
N	2016	9	30	HFMD	GED	57170	39155	423.18	0	0	0
N	2016	9	30	HFRS	VBZD	57170	244	423.18	0	0	0
N	2016	9	30	HIV/AIDS	STBD	57170	4550	423.18	0	0	0
N	2016	9	30	Hydatid disease	VBZD	57170	209	423.18	0	0	0
N	2016	9	30	Infectious diarrhea	GED	57170	33312	423.18	0	0	0
N	2016	9	30	Japanese encephalitis	VBZD	57170	390	423.18	0	0	0
N	2016	9	30	Leptospirosis	VBZD	57170	1	423.18	0	0	0
N	2016	9	30	Malaria	VBZD	57170	52	423.18	0	0	0
N	2016	9	30	Measles	RD	57170	97	423.18	0	0	0
N	2016	9	30	Mumps	RD	57170	4073	423.18	0	0	0
N	2016	9	30	Pertussis	RD	57170	293	423.18	0	0	0
N	2016	9	30	Rabies	VBZD	57170	31	423.18	0	0	0
N	2016	9	30	Rubella	RD	57170	18	423.18	0	0	0
N	2016	9	30	Scarlet fever	RD	57170	1862	423.18	0	0	0
N	2016	9	30	Schistosomiasis	VBZD	57170	0	423.18	0	0	0
N	2016	9	30	Seasonal influenza	RD	57170	4277	423.18	0	0	0
N	2016	9	30	Syphilis	STBD	57170	10864	423.18	0	0	0
N	2016	9	30	Typhoid or paratyphoid	GED	57170	138	423.18	0	0	0
N	2016	9	30	Tuberculosis	RD	57170	24028	423.18	0	0	0
N	2016	9	30	Typhus	VBZD	57170	25	423.18	0	0	0
N	2016	10	31	AHC	GED	57170	634	400.5419355	0	0	0
N	2016	10	31	Amoebic dysentery	GED	57170	40	400.5419355	0	0	0
N	2016	10	31	Anthrax	VBZD	57170	25	400.5419355	0	0	0
N	2016	10	31	Bacterial dysentery	GED	57170	5864	400.5419355	0	0	0
N	2016	10	31	Brucellosis	VBZD	57170	2059	400.5419355	0	0	0
N	2016	10	31	Dengue	VBZD	57170	5	400.5419355	0	0	0
N	2016	10	31	Gonorrhea	STBD	57170	2211	400.5419355	0	0	0
N	2016	10	31	Hepatitis A	GED	57170	865	400.5419355	0	0	0
N	2016	10	31	Hepatitis B	STBD	57170	28223	400.5419355	0	0	0
N	2016	10	31	Hepatitis C	STBD	57170	7298	400.5419355	0	0	0
N	2016	10	31	Hepatitis E	GED	57170	462	400.5419355	0	0	0
N	2016	10	31	HFMD	GED	57170	34967	400.5419355	0	0	0
N	2016	10	31	HFRS	VBZD	57170	514	400.5419355	0	0	0
N	2016	10	31	HIV/AIDS	STBD	57170	3442	400.5419355	0	0	0
N	2016	10	31	Hydatid disease	VBZD	57170	275	400.5419355	0	0	0
N	2016	10	31	Infectious diarrhea	GED	57170	26126	400.5419355	0	0	0
N	2016	10	31	Japanese encephalitis	VBZD	57170	128	400.5419355	0	0	0
N	2016	10	31	Leptospirosis	VBZD	57170	0	400.5419355	0	0	0
N	2016	10	31	Malaria	VBZD	57170	56	400.5419355	0	0	0
N	2016	10	31	Measles	RD	57170	68	400.5419355	0	0	0
N	2016	10	31	Mumps	RD	57170	4189	400.5419355	0	0	0
N	2016	10	31	Pertussis	RD	57170	278	400.5419355	0	0	0
N	2016	10	31	Rabies	VBZD	57170	17	400.5419355	0	0	0
N	2016	10	31	Rubella	RD	57170	31	400.5419355	0	0	0
N	2016	10	31	Scarlet fever	RD	57170	2958	400.5419355	0	0	0
N	2016	10	31	Schistosomiasis	VBZD	57170	0	400.5419355	0	0	0
N	2016	10	31	Seasonal influenza	RD	57170	5839	400.5419355	0	0	0
N	2016	10	31	Syphilis	STBD	57170	10869	400.5419355	0	0	0
N	2016	10	31	Typhoid or paratyphoid	GED	57170	149	400.5419355	0	0	0
N	2016	10	31	Tuberculosis	RD	57170	24936	400.5419355	0	0	0
N	2016	10	31	Typhus	VBZD	57170	86	400.5419355	0	0	0
N	2016	11	30	AHC	GED	57170	555	458.3033333	0	0	0
N	2016	11	30	Amoebic dysentery	GED	57170	36	458.3033333	0	0	0
N	2016	11	30	Anthrax	VBZD	57170	21	458.3033333	0	0	0
N	2016	11	30	Bacterial dysentery	GED	57170	3526	458.3033333	0	0	0
N	2016	11	30	Brucellosis	VBZD	57170	1955	458.3033333	0	0	0
N	2016	11	30	Dengue	VBZD	57170	6	458.3033333	0	0	0
N	2016	11	30	Gonorrhea	STBD	57170	2143	458.3033333	0	0	0
N	2016	11	30	Hepatitis A	GED	57170	974	458.3033333	0	0	0
N	2016	11	30	Hepatitis B	STBD	57170	29930	458.3033333	0	0	0
N	2016	11	30	Hepatitis C	STBD	57170	7992	458.3033333	0	0	0
N	2016	11	30	Hepatitis E	GED	57170	560	458.3033333	0	0	0
N	2016	11	30	HFMD	GED	57170	32183	458.3033333	0	0	0
N	2016	11	30	HFRS	VBZD	57170	954	458.3033333	0	0	0
N	2016	11	30	HIV/AIDS	STBD	57170	4308	458.3033333	0	0	0
N	2016	11	30	Hydatid disease	VBZD	57170	384	458.3033333	0	0	0
N	2016	11	30	Infectious diarrhea	GED	57170	24010	458.3033333	0	0	0
N	2016	11	30	Japanese encephalitis	VBZD	57170	13	458.3033333	0	0	0
N	2016	11	30	Leptospirosis	VBZD	57170	0	458.3033333	0	0	0
N	2016	11	30	Malaria	VBZD	57170	53	458.3033333	0	0	0
N	2016	11	30	Measles	RD	57170	63	458.3033333	0	0	0
N	2016	11	30	Mumps	RD	57170	5560	458.3033333	0	0	0
N	2016	11	30	Pertussis	RD	57170	334	458.3033333	0	0	0
N	2016	11	30	Rabies	VBZD	57170	17	458.3033333	0	0	0
N	2016	11	30	Rubella	RD	57170	63	458.3033333	0	0	0
N	2016	11	30	Scarlet fever	RD	57170	4589	458.3033333	0	0	0
N	2016	11	30	Schistosomiasis	VBZD	57170	1	458.3033333	0	0	0
N	2016	11	30	Seasonal influenza	RD	57170	8970	458.3033333	0	0	0
N	2016	11	30	Syphilis	STBD	57170	11403	458.3033333	0	0	0
N	2016	11	30	Typhoid or paratyphoid	GED	57170	101	458.3033333	0	0	0
N	2016	11	30	Tuberculosis	RD	57170	25423	458.3033333	0	0	0
N	2016	11	30	Typhus	VBZD	57170	35	458.3033333	0	0	0
N	2016	12	31	AHC	GED	57170	609	427.1952151	0	0	0
N	2016	12	31	Amoebic dysentery	GED	57170	19	427.1952151	0	0	0
N	2016	12	31	Anthrax	VBZD	57170	14	427.1952151	0	0	0
N	2016	12	31	Bacterial dysentery	GED	57170	3212	427.1952151	0	0	0
N	2016	12	31	Brucellosis	VBZD	57170	1767	427.1952151	0	0	0
N	2016	12	31	Dengue	VBZD	57170	4	427.1952151	0	0	0
N	2016	12	31	Gonorrhea	STBD	57170	2126	427.1952151	0	0	0
N	2016	12	31	Hepatitis A	GED	57170	979	427.1952151	0	0	0
N	2016	12	31	Hepatitis B	STBD	57170	29462	427.1952151	0	0	0
N	2016	12	31	Hepatitis C	STBD	57170	7653	427.1952151	0	0	0
N	2016	12	31	Hepatitis E	GED	57170	575	427.1952151	0	0	0
N	2016	12	31	HFMD	GED	57170	14481	427.1952151	0	0	0
N	2016	12	31	HFRS	VBZD	57170	642	427.1952151	0	0	0
N	2016	12	31	HIV/AIDS	STBD	57170	5248	427.1952151	0	0	0
N	2016	12	31	Hydatid disease	VBZD	57170	544	427.1952151	0	0	0
N	2016	12	31	Infectious diarrhea	GED	57170	34308	427.1952151	0	0	0
N	2016	12	31	Japanese encephalitis	VBZD	57170	5	427.1952151	0	0	0
N	2016	12	31	Leptospirosis	VBZD	57170	0	427.1952151	0	0	0
N	2016	12	31	Malaria	VBZD	57170	63	427.1952151	0	0	0
N	2016	12	31	Measles	RD	57170	102	427.1952151	0	0	0
N	2016	12	31	Mumps	RD	57170	6649	427.1952151	0	0	0
N	2016	12	31	Pertussis	RD	57170	294	427.1952151	0	0	0
N	2016	12	31	Rabies	VBZD	57170	8	427.1952151	0	0	0
N	2016	12	31	Rubella	RD	57170	71	427.1952151	0	0	0
N	2016	12	31	Scarlet fever	RD	57170	5316	427.1952151	0	0	0
N	2016	12	31	Schistosomiasis	VBZD	57170	1	427.1952151	0	0	0
N	2016	12	31	Seasonal influenza	RD	57170	18370	427.1952151	0	0	0
N	2016	12	31	Syphilis	STBD	57170	11005	427.1952151	0	0	0
N	2016	12	31	Typhoid or paratyphoid	GED	57170	80	427.1952151	0	0	0
N	2016	12	31	Tuberculosis	RD	57170	24392	427.1952151	0	0	0
N	2016	12	31	Typhus	VBZD	57170	14	427.1952151	0	0	0
N	2017	1	31	AHC	GED	57252	399	396.0870968	0	0	0
N	2017	1	31	Amoebic dysentery	GED	57252	25	396.0870968	0	0	0
N	2017	1	31	Anthrax	VBZD	57252	12	396.0870968	0	0	0
N	2017	1	31	Bacterial dysentery	GED	57252	2605	396.0870968	0	0	0
N	2017	1	31	Brucellosis	VBZD	57252	2614	396.0870968	0	0	0
N	2017	1	31	Dengue	VBZD	57252	5	396.0870968	0	0	0
N	2017	1	31	Gonorrhea	STBD	57252	1844	396.0870968	0	0	0
N	2017	1	31	Hepatitis A	GED	57252	669	396.0870968	0	0	0
N	2017	1	31	Hepatitis B	STBD	57252	31256	396.0870968	0	0	0
N	2017	1	31	Hepatitis C	STBD	57252	7746	396.0870968	0	0	0
N	2017	1	31	Hepatitis E	GED	57252	516	396.0870968	0	0	0
N	2017	1	31	HFMD	GED	57252	4807	396.0870968	0	0	0
N	2017	1	31	HFRS	VBZD	57252	339	396.0870968	0	0	0
N	2017	1	31	HIV/AIDS	STBD	57252	3594	396.0870968	0	0	0
N	2017	1	31	Hydatid disease	VBZD	57252	616	396.0870968	0	0	0
N	2017	1	31	Infectious diarrhea	GED	57252	27683	396.0870968	0	0	0
N	2017	1	31	Japanese encephalitis	VBZD	57252	0	396.0870968	0	0	0
N	2017	1	31	Leptospirosis	VBZD	57252	0	396.0870968	0	0	0
N	2017	1	31	Malaria	VBZD	57252	74	396.0870968	0	0	0
N	2017	1	31	Measles	RD	57252	126	396.0870968	0	0	0
N	2017	1	31	Mumps	RD	57252	5329	396.0870968	0	0	0
N	2017	1	31	Pertussis	RD	57252	351	396.0870968	0	0	0
N	2017	1	31	Rabies	VBZD	57252	8	396.0870968	0	0	0
N	2017	1	31	Rubella	RD	57252	40	396.0870968	0	0	0
N	2017	1	31	Scarlet fever	RD	57252	2447	396.0870968	0	0	0
N	2017	1	31	Schistosomiasis	VBZD	57252	0	396.0870968	0	0	0
N	2017	1	31	Seasonal influenza	RD	57252	17687	396.0870968	0	0	0
N	2017	1	31	Syphilis	STBD	57252	10063	396.0870968	0	0	0
N	2017	1	31	Typhoid or paratyphoid	GED	57252	54	396.0870968	0	0	0
N	2017	1	31	Tuberculosis	RD	57252	30757	396.0870968	0	0	0
N	2017	1	31	Typhus	VBZD	57252	12	396.0870968	0	0	0
N	2017	2	28	AHC	GED	57252	549	449.075	0	0	0
N	2017	2	28	Amoebic dysentery	GED	57252	18	449.075	0	0	0
N	2017	2	28	Anthrax	VBZD	57252	11	449.075	0	0	0
N	2017	2	28	Bacterial dysentery	GED	57252	2675	449.075	0	0	0
N	2017	2	28	Brucellosis	VBZD	57252	2809	449.075	0	0	0
N	2017	2	28	Dengue	VBZD	57252	1	449.075	0	0	0
N	2017	2	28	Gonorrhea	STBD	57252	1780	449.075	0	0	0
N	2017	2	28	Hepatitis A	GED	57252	763	449.075	0	0	0
N	2017	2	28	Hepatitis B	STBD	57252	35259	449.075	0	0	0
N	2017	2	28	Hepatitis C	STBD	57252	9124	449.075	0	0	0
N	2017	2	28	Hepatitis E	GED	57252	640	449.075	0	0	0
N	2017	2	28	HFMD	GED	57252	3006	449.075	0	0	0
N	2017	2	28	HFRS	VBZD	57252	332	449.075	0	0	0
N	2017	2	28	HIV/AIDS	STBD	57252	3214	449.075	0	0	0
N	2017	2	28	Hydatid disease	VBZD	57252	405	449.075	0	0	0
N	2017	2	28	Infectious diarrhea	GED	57252	29638	449.075	0	0	0
N	2017	2	28	Japanese encephalitis	VBZD	57252	0	449.075	0	0	0
N	2017	2	28	Leptospirosis	VBZD	57252	1	449.075	0	0	0
N	2017	2	28	Malaria	VBZD	57252	39	449.075	0	0	0
N	2017	2	28	Measles	RD	57252	120	449.075	0	0	0
N	2017	2	28	Mumps	RD	57252	3750	449.075	0	0	0
N	2017	2	28	Pertussis	RD	57252	372	449.075	0	0	0
N	2017	2	28	Rabies	VBZD	57252	11	449.075	0	0	0
N	2017	2	28	Rubella	RD	57252	39	449.075	0	0	0
N	2017	2	28	Scarlet fever	RD	57252	1380	449.075	0	0	0
N	2017	2	28	Schistosomiasis	VBZD	57252	0	449.075	0	0	0
N	2017	2	28	Seasonal influenza	RD	57252	12611	449.075	0	0	0
N	2017	2	28	Syphilis	STBD	57252	12052	449.075	0	0	0
N	2017	2	28	Typhoid or paratyphoid	GED	57252	67	449.075	0	0	0
N	2017	2	28	Tuberculosis	RD	57252	29250	449.075	0	0	0
N	2017	2	28	Typhus	VBZD	57252	7	449.075	0	0	0
N	2017	3	31	AHC	GED	57252	841	455.3548387	0	0	0
N	2017	3	31	Amoebic dysentery	GED	57252	24	455.3548387	0	0	0
N	2017	3	31	Anthrax	VBZD	57252	8	455.3548387	0	0	0
N	2017	3	31	Bacterial dysentery	GED	57252	3320	455.3548387	0	0	0
N	2017	3	31	Brucellosis	VBZD	57252	3591	455.3548387	0	0	0
N	2017	3	31	Dengue	VBZD	57252	6	455.3548387	0	0	0
N	2017	3	31	Gonorrhea	STBD	57252	2034	455.3548387	0	0	0
N	2017	3	31	Hepatitis A	GED	57252	828	455.3548387	0	0	0
N	2017	3	31	Hepatitis B	STBD	57252	36653	455.3548387	0	0	0
N	2017	3	31	Hepatitis C	STBD	57252	10451	455.3548387	0	0	0
N	2017	3	31	Hepatitis E	GED	57252	683	455.3548387	0	0	0
N	2017	3	31	HFMD	GED	57252	6030	455.3548387	0	0	0
N	2017	3	31	HFRS	VBZD	57252	415	455.3548387	0	0	0
N	2017	3	31	HIV/AIDS	STBD	57252	5056	455.3548387	0	0	0
N	2017	3	31	Hydatid disease	VBZD	57252	432	455.3548387	0	0	0
N	2017	3	31	Infectious diarrhea	GED	57252	27679	455.3548387	0	0	0
N	2017	3	31	Japanese encephalitis	VBZD	57252	1	455.3548387	0	0	0
N	2017	3	31	Leptospirosis	VBZD	57252	1	455.3548387	0	0	0
N	2017	3	31	Malaria	VBZD	57252	52	455.3548387	0	0	0
N	2017	3	31	Measles	RD	57252	233	455.3548387	0	0	0
N	2017	3	31	Mumps	RD	57252	6113	455.3548387	0	0	0
N	2017	3	31	Pertussis	RD	57252	382	455.3548387	0	0	0
N	2017	3	31	Rabies	VBZD	57252	12	455.3548387	0	0	0
N	2017	3	31	Rubella	RD	57252	143	455.3548387	0	0	0
N	2017	3	31	Scarlet fever	RD	57252	2670	455.3548387	0	0	0
N	2017	3	31	Schistosomiasis	VBZD	57252	1	455.3548387	0	0	0
N	2017	3	31	Seasonal influenza	RD	57252	13261	455.3548387	0	0	0
N	2017	3	31	Syphilis	STBD	57252	13766	455.3548387	0	0	0
N	2017	3	31	Typhoid or paratyphoid	GED	57252	86	455.3548387	0	0	0
N	2017	3	31	Tuberculosis	RD	57252	30794	455.3548387	0	0	0
N	2017	3	31	Typhus	VBZD	57252	10	455.3548387	0	0	0
N	2017	4	30	AHC	GED	57252	789	448.6433333	0	0	0
N	2017	4	30	Amoebic dysentery	GED	57252	24	448.6433333	0	0	0
N	2017	4	30	Anthrax	VBZD	57252	10	448.6433333	0	0	0
N	2017	4	30	Bacterial dysentery	GED	57252	4139	448.6433333	0	0	0
N	2017	4	30	Brucellosis	VBZD	57252	3852	448.6433333	0	0	0
N	2017	4	30	Dengue	VBZD	57252	7	448.6433333	0	0	0
N	2017	4	30	Gonorrhea	STBD	57252	2035	448.6433333	0	0	0
N	2017	4	30	Hepatitis A	GED	57252	665	448.6433333	0	0	0
N	2017	4	30	Hepatitis B	STBD	57252	32047	448.6433333	0	0	0
N	2017	4	30	Hepatitis C	STBD	57252	8867	448.6433333	0	0	0
N	2017	4	30	Hepatitis E	GED	57252	557	448.6433333	0	0	0
N	2017	4	30	HFMD	GED	57252	17251	448.6433333	0	0	0
N	2017	4	30	HFRS	VBZD	57252	418	448.6433333	0	0	0
N	2017	4	30	HIV/AIDS	STBD	57252	3934	448.6433333	0	0	0
N	2017	4	30	Hydatid disease	VBZD	57252	314	448.6433333	0	0	0
N	2017	4	30	Infectious diarrhea	GED	57252	24066	448.6433333	0	0	0
N	2017	4	30	Japanese encephalitis	VBZD	57252	0	448.6433333	0	0	0
N	2017	4	30	Leptospirosis	VBZD	57252	0	448.6433333	0	0	0
N	2017	4	30	Malaria	VBZD	57252	43	448.6433333	0	0	0
N	2017	4	30	Measles	RD	57252	211	448.6433333	0	0	0
N	2017	4	30	Mumps	RD	57252	8521	448.6433333	0	0	0
N	2017	4	30	Pertussis	RD	57252	396	448.6433333	0	0	0
N	2017	4	30	Rabies	VBZD	57252	14	448.6433333	0	0	0
N	2017	4	30	Rubella	RD	57252	75	448.6433333	0	0	0
N	2017	4	30	Scarlet fever	RD	57252	3959	448.6433333	0	0	0
N	2017	4	30	Schistosomiasis	VBZD	57252	0	448.6433333	0	0	0
N	2017	4	30	Seasonal influenza	RD	57252	7338	448.6433333	0	0	0
N	2017	4	30	Syphilis	STBD	57252	12092	448.6433333	0	0	0
N	2017	4	30	Typhoid or paratyphoid	GED	57252	89	448.6433333	0	0	0
N	2017	4	30	Tuberculosis	RD	57252	28862	448.6433333	0	0	0
N	2017	4	30	Typhus	VBZD	57252	6	448.6433333	0	0	0
N	2017	5	31	AHC	GED	57252	886	436.5	0	0	0
N	2017	5	31	Amoebic dysentery	GED	57252	50	436.5	0	0	0
N	2017	5	31	Anthrax	VBZD	57252	15	436.5	0	0	0
N	2017	5	31	Bacterial dysentery	GED	57252	6473	436.5	0	0	0
N	2017	5	31	Brucellosis	VBZD	57252	4372	436.5	0	0	0
N	2017	5	31	Dengue	VBZD	57252	6	436.5	0	0	0
N	2017	5	31	Gonorrhea	STBD	57252	2229	436.5	0	0	0
N	2017	5	31	Hepatitis A	GED	57252	671	436.5	0	0	0
N	2017	5	31	Hepatitis B	STBD	57252	33799	436.5	0	0	0
N	2017	5	31	Hepatitis C	STBD	57252	8999	436.5	0	0	0
N	2017	5	31	Hepatitis E	GED	57252	530	436.5	0	0	0
N	2017	5	31	HFMD	GED	57252	41502	436.5	0	0	0
N	2017	5	31	HFRS	VBZD	57252	620	436.5	0	0	0
N	2017	5	31	HIV/AIDS	STBD	57252	4456	436.5	0	0	0
N	2017	5	31	Hydatid disease	VBZD	57252	325	436.5	0	0	0
N	2017	5	31	Infectious diarrhea	GED	57252	38552	436.5	0	0	0
N	2017	5	31	Japanese encephalitis	VBZD	57252	1	436.5	0	0	0
N	2017	5	31	Leptospirosis	VBZD	57252	0	436.5	0	0	0
N	2017	5	31	Malaria	VBZD	57252	62	436.5	0	0	0
N	2017	5	31	Measles	RD	57252	269	436.5	0	0	0
N	2017	5	31	Mumps	RD	57252	11410	436.5	0	0	0
N	2017	5	31	Pertussis	RD	57252	547	436.5	0	0	0
N	2017	5	31	Rabies	VBZD	57252	15	436.5	0	0	0
N	2017	5	31	Rubella	RD	57252	111	436.5	0	0	0
N	2017	5	31	Scarlet fever	RD	57252	7063	436.5	0	0	0
N	2017	5	31	Schistosomiasis	VBZD	57252	0	436.5	0	0	0
N	2017	5	31	Seasonal influenza	RD	57252	5389	436.5	0	0	0
N	2017	5	31	Syphilis	STBD	57252	13490	436.5	0	0	0
N	2017	5	31	Typhoid or paratyphoid	GED	57252	133	436.5	0	0	0
N	2017	5	31	Tuberculosis	RD	57252	29540	436.5	0	0	0
N	2017	5	31	Typhus	VBZD	57252	23	436.5	0	0	0
N	2017	6	30	AHC	GED	57252	926	449.2033333	0	0	0
N	2017	6	30	Amoebic dysentery	GED	57252	69	449.2033333	0	0	0
N	2017	6	30	Anthrax	VBZD	57252	22	449.2033333	0	0	0
N	2017	6	30	Bacterial dysentery	GED	57252	8609	449.2033333	0	0	0
N	2017	6	30	Brucellosis	VBZD	57252	4344	449.2033333	0	0	0
N	2017	6	30	Dengue	VBZD	57252	13	449.2033333	0	0	0
N	2017	6	30	Gonorrhea	STBD	57252	2269	449.2033333	0	0	0
N	2017	6	30	Hepatitis A	GED	57252	608	449.2033333	0	0	0
N	2017	6	30	Hepatitis B	STBD	57252	31942	449.2033333	0	0	0
N	2017	6	30	Hepatitis C	STBD	57252	8613	449.2033333	0	0	0
N	2017	6	30	Hepatitis E	GED	57252	558	449.2033333	0	0	0
N	2017	6	30	HFMD	GED	57252	62315	449.2033333	0	0	0
N	2017	6	30	HFRS	VBZD	57252	590	449.2033333	0	0	0
N	2017	6	30	HIV/AIDS	STBD	57252	5116	449.2033333	0	0	0
N	2017	6	30	Hydatid disease	VBZD	57252	322	449.2033333	0	0	0
N	2017	6	30	Infectious diarrhea	GED	57252	49714	449.2033333	0	0	0
N	2017	6	30	Japanese encephalitis	VBZD	57252	3	449.2033333	0	0	0
N	2017	6	30	Leptospirosis	VBZD	57252	0	449.2033333	0	0	0
N	2017	6	30	Malaria	VBZD	57252	72	449.2033333	0	0	0
N	2017	6	30	Measles	RD	57252	197	449.2033333	0	0	0
N	2017	6	30	Mumps	RD	57252	11572	449.2033333	0	0	0
N	2017	6	30	Pertussis	RD	57252	654	449.2033333	0	0	0
N	2017	6	30	Rabies	VBZD	57252	6	449.2033333	0	0	0
N	2017	6	30	Rubella	RD	57252	47	449.2033333	0	0	0
N	2017	6	30	Scarlet fever	RD	57252	7259	449.2033333	0	0	0
N	2017	6	30	Schistosomiasis	VBZD	57252	0	449.2033333	0	0	0
N	2017	6	30	Seasonal influenza	RD	57252	3842	449.2033333	0	0	0
N	2017	6	30	Syphilis	STBD	57252	12976	449.2033333	0	0	0
N	2017	6	30	Typhoid or paratyphoid	GED	57252	187	449.2033333	0	0	0
N	2017	6	30	Tuberculosis	RD	57252	27324	449.2033333	0	0	0
N	2017	6	30	Typhus	VBZD	57252	18	449.2033333	0	0	0
N	2017	7	31	AHC	GED	57252	884	431.5419355	0	0	0
N	2017	7	31	Amoebic dysentery	GED	57252	65	431.5419355	0	0	0
N	2017	7	31	Anthrax	VBZD	57252	54	431.5419355	0	0	0
N	2017	7	31	Bacterial dysentery	GED	57252	10473	431.5419355	0	0	0
N	2017	7	31	Brucellosis	VBZD	57252	3914	431.5419355	0	0	0
N	2017	7	31	Dengue	VBZD	57252	15	431.5419355	0	0	0
N	2017	7	31	Gonorrhea	STBD	57252	2401	431.5419355	0	0	0
N	2017	7	31	Hepatitis A	GED	57252	614	431.5419355	0	0	0
N	2017	7	31	Hepatitis B	STBD	57252	31588	431.5419355	0	0	0
N	2017	7	31	Hepatitis C	STBD	57252	8239	431.5419355	0	0	0
N	2017	7	31	Hepatitis E	GED	57252	569	431.5419355	0	0	0
N	2017	7	31	HFMD	GED	57252	79331	431.5419355	0	0	0
N	2017	7	31	HFRS	VBZD	57252	419	431.5419355	0	0	0
N	2017	7	31	HIV/AIDS	STBD	57252	4982	431.5419355	0	0	0
N	2017	7	31	Hydatid disease	VBZD	57252	401	431.5419355	0	0	0
N	2017	7	31	Infectious diarrhea	GED	57252	57224	431.5419355	0	0	0
N	2017	7	31	Japanese encephalitis	VBZD	57252	49	431.5419355	0	0	0
N	2017	7	31	Leptospirosis	VBZD	57252	0	431.5419355	0	0	0
N	2017	7	31	Malaria	VBZD	57252	84	431.5419355	0	0	0
N	2017	7	31	Measles	RD	57252	178	431.5419355	0	0	0
N	2017	7	31	Mumps	RD	57252	8918	431.5419355	0	0	0
N	2017	7	31	Pertussis	RD	57252	844	431.5419355	0	0	0
N	2017	7	31	Rabies	VBZD	57252	12	431.5419355	0	0	0
N	2017	7	31	Rubella	RD	57252	29	431.5419355	0	0	0
N	2017	7	31	Scarlet fever	RD	57252	3355	431.5419355	0	0	0
N	2017	7	31	Schistosomiasis	VBZD	57252	0	431.5419355	0	0	0
N	2017	7	31	Seasonal influenza	RD	57252	3351	431.5419355	0	0	0
N	2017	7	31	Syphilis	STBD	57252	12948	431.5419355	0	0	0
N	2017	7	31	Typhoid or paratyphoid	GED	57252	197	431.5419355	0	0	0
N	2017	7	31	Tuberculosis	RD	57252	26109	431.5419355	0	0	0
N	2017	7	31	Typhus	VBZD	57252	18	431.5419355	0	0	0
N	2017	8	31	AHC	GED	57252	809	448.8967742	0	0	0
N	2017	8	31	Amoebic dysentery	GED	57252	41	448.8967742	0	0	0
N	2017	8	31	Anthrax	VBZD	57252	74	448.8967742	0	0	0
N	2017	8	31	Bacterial dysentery	GED	57252	9497	448.8967742	0	0	0
N	2017	8	31	Brucellosis	VBZD	57252	3083	448.8967742	0	0	0
N	2017	8	31	Dengue	VBZD	57252	85	448.8967742	0	0	0
N	2017	8	31	Gonorrhea	STBD	57252	2551	448.8967742	0	0	0
N	2017	8	31	Hepatitis A	GED	57252	688	448.8967742	0	0	0
N	2017	8	31	Hepatitis B	STBD	57252	32744	448.8967742	0	0	0
N	2017	8	31	Hepatitis C	STBD	57252	8350	448.8967742	0	0	0
N	2017	8	31	Hepatitis E	GED	57252	586	448.8967742	0	0	0
N	2017	8	31	HFMD	GED	57252	50252	448.8967742	0	0	0
N	2017	8	31	HFRS	VBZD	57252	210	448.8967742	0	0	0
N	2017	8	31	HIV/AIDS	STBD	57252	5768	448.8967742	0	0	0
N	2017	8	31	Hydatid disease	VBZD	57252	335	448.8967742	0	0	0
N	2017	8	31	Infectious diarrhea	GED	57252	49517	448.8967742	0	0	0
N	2017	8	31	Japanese encephalitis	VBZD	57252	540	448.8967742	0	0	0
N	2017	8	31	Leptospirosis	VBZD	57252	0	448.8967742	0	0	0
N	2017	8	31	Malaria	VBZD	57252	59	448.8967742	0	0	0
N	2017	8	31	Measles	RD	57252	93	448.8967742	0	0	0
N	2017	8	31	Mumps	RD	57252	6338	448.8967742	0	0	0
N	2017	8	31	Pertussis	RD	57252	952	448.8967742	0	0	0
N	2017	8	31	Rabies	VBZD	57252	15	448.8967742	0	0	0
N	2017	8	31	Rubella	RD	57252	17	448.8967742	0	0	0
N	2017	8	31	Scarlet fever	RD	57252	1417	448.8967742	0	0	0
N	2017	8	31	Schistosomiasis	VBZD	57252	0	448.8967742	0	0	0
N	2017	8	31	Seasonal influenza	RD	57252	5614	448.8967742	0	0	0
N	2017	8	31	Syphilis	STBD	57252	13524	448.8967742	0	0	0
N	2017	8	31	Typhoid or paratyphoid	GED	57252	210	448.8967742	0	0	0
N	2017	8	31	Tuberculosis	RD	57252	25988	448.8967742	0	0	0
N	2017	8	31	Typhus	VBZD	57252	20	448.8967742	0	0	0
N	2017	9	30	AHC	GED	57252	674	438.85	0	0	0
N	2017	9	30	Amoebic dysentery	GED	57252	32	438.85	0	0	0
N	2017	9	30	Anthrax	VBZD	57252	26	438.85	0	0	0
N	2017	9	30	Bacterial dysentery	GED	57252	6270	438.85	0	0	0
N	2017	9	30	Brucellosis	VBZD	57252	1915	438.85	0	0	0
N	2017	9	30	Dengue	VBZD	57252	22	438.85	0	0	0
N	2017	9	30	Gonorrhea	STBD	57252	2295	438.85	0	0	0
N	2017	9	30	Hepatitis A	GED	57252	638	438.85	0	0	0
N	2017	9	30	Hepatitis B	STBD	57252	28657	438.85	0	0	0
N	2017	9	30	Hepatitis C	STBD	57252	7653	438.85	0	0	0
N	2017	9	30	Hepatitis E	GED	57252	521	438.85	0	0	0
N	2017	9	30	HFMD	GED	57252	32541	438.85	0	0	0
N	2017	9	30	HFRS	VBZD	57252	201	438.85	0	0	0
N	2017	9	30	HIV/AIDS	STBD	57252	4866	438.85	0	0	0
N	2017	9	30	Hydatid disease	VBZD	57252	286	438.85	0	0	0
N	2017	9	30	Infectious diarrhea	GED	57252	31487	438.85	0	0	0
N	2017	9	30	Japanese encephalitis	VBZD	57252	118	438.85	0	0	0
N	2017	9	30	Leptospirosis	VBZD	57252	0	438.85	0	0	0
N	2017	9	30	Malaria	VBZD	57252	68	438.85	0	0	0
N	2017	9	30	Measles	RD	57252	68	438.85	0	0	0
N	2017	9	30	Mumps	RD	57252	5677	438.85	0	0	0
N	2017	9	30	Pertussis	RD	57252	714	438.85	0	0	0
N	2017	9	30	Rabies	VBZD	57252	13	438.85	0	0	0
N	2017	9	30	Rubella	RD	57252	27	438.85	0	0	0
N	2017	9	30	Scarlet fever	RD	57252	2192	438.85	0	0	0
N	2017	9	30	Schistosomiasis	VBZD	57252	1	438.85	0	0	0
N	2017	9	30	Seasonal influenza	RD	57252	7285	438.85	0	0	0
N	2017	9	30	Syphilis	STBD	57252	12701	438.85	0	0	0
N	2017	9	30	Typhoid or paratyphoid	GED	57252	154	438.85	0	0	0
N	2017	9	30	Tuberculosis	RD	57252	23917	438.85	0	0	0
N	2017	9	30	Typhus	VBZD	57252	24	438.85	0	0	0
N	2017	10	31	AHC	GED	57252	562	408.7129032	0	0	0
N	2017	10	31	Amoebic dysentery	GED	57252	27	408.7129032	0	0	0
N	2017	10	31	Anthrax	VBZD	57252	21	408.7129032	0	0	0
N	2017	10	31	Bacterial dysentery	GED	57252	4740	408.7129032	0	0	0
N	2017	10	31	Brucellosis	VBZD	57252	1851	408.7129032	0	0	0
N	2017	10	31	Dengue	VBZD	57252	16	408.7129032	0	0	0
N	2017	10	31	Gonorrhea	STBD	57252	2163	408.7129032	0	0	0
N	2017	10	31	Hepatitis A	GED	57252	578	408.7129032	0	0	0
N	2017	10	31	Hepatitis B	STBD	57252	28421	408.7129032	0	0	0
N	2017	10	31	Hepatitis C	STBD	57252	7224	408.7129032	0	0	0
N	2017	10	31	Hepatitis E	GED	57252	421	408.7129032	0	0	0
N	2017	10	31	HFMD	GED	57252	30207	408.7129032	0	0	0
N	2017	10	31	HFRS	VBZD	57252	699	408.7129032	0	0	0
N	2017	10	31	HIV/AIDS	STBD	57252	3914	408.7129032	0	0	0
N	2017	10	31	Hydatid disease	VBZD	57252	342	408.7129032	0	0	0
N	2017	10	31	Infectious diarrhea	GED	57252	25790	408.7129032	0	0	0
N	2017	10	31	Japanese encephalitis	VBZD	57252	17	408.7129032	0	0	0
N	2017	10	31	Leptospirosis	VBZD	57252	0	408.7129032	0	0	0
N	2017	10	31	Malaria	VBZD	57252	61	408.7129032	0	0	0
N	2017	10	31	Measles	RD	57252	66	408.7129032	0	0	0
N	2017	10	31	Mumps	RD	57252	5874	408.7129032	0	0	0
N	2017	10	31	Pertussis	RD	57252	629	408.7129032	0	0	0
N	2017	10	31	Rabies	VBZD	57252	11	408.7129032	0	0	0
N	2017	10	31	Rubella	RD	57252	27	408.7129032	0	0	0
N	2017	10	31	Scarlet fever	RD	57252	3296	408.7129032	0	0	0
N	2017	10	31	Schistosomiasis	VBZD	57252	0	408.7129032	0	0	0
N	2017	10	31	Seasonal influenza	RD	57252	7326	408.7129032	0	0	0
N	2017	10	31	Syphilis	STBD	57252	12016	408.7129032	0	0	0
N	2017	10	31	Typhoid or paratyphoid	GED	57252	136	408.7129032	0	0	0
N	2017	10	31	Tuberculosis	RD	57252	24248	408.7129032	0	0	0
N	2017	10	31	Typhus	VBZD	57252	76	408.7129032	0	0	0
N	2017	11	30	AHC	GED	57252	560	476.77	0	0	0
N	2017	11	30	Amoebic dysentery	GED	57252	17	476.77	0	0	0
N	2017	11	30	Anthrax	VBZD	57252	17	476.77	0	0	0
N	2017	11	30	Bacterial dysentery	GED	57252	3304	476.77	0	0	0
N	2017	11	30	Brucellosis	VBZD	57252	1922	476.77	0	0	0
N	2017	11	30	Dengue	VBZD	57252	11	476.77	0	0	0
N	2017	11	30	Gonorrhea	STBD	57252	2196	476.77	0	0	0
N	2017	11	30	Hepatitis A	GED	57252	606	476.77	0	0	0
N	2017	11	30	Hepatitis B	STBD	57252	30925	476.77	0	0	0
N	2017	11	30	Hepatitis C	STBD	57252	8628	476.77	0	0	0
N	2017	11	30	Hepatitis E	GED	57252	501	476.77	0	0	0
N	2017	11	30	HFMD	GED	57252	30216	476.77	0	0	0
N	2017	11	30	HFRS	VBZD	57252	1644	476.77	0	0	0
N	2017	11	30	HIV/AIDS	STBD	57252	5356	476.77	0	0	0
N	2017	11	30	Hydatid disease	VBZD	57252	304	476.77	0	0	0
N	2017	11	30	Infectious diarrhea	GED	57252	43262	476.77	0	0	0
N	2017	11	30	Japanese encephalitis	VBZD	57252	4	476.77	0	0	0
N	2017	11	30	Leptospirosis	VBZD	57252	0	476.77	0	0	0
N	2017	11	30	Malaria	VBZD	57252	51	476.77	0	0	0
N	2017	11	30	Measles	RD	57252	100	476.77	0	0	0
N	2017	11	30	Mumps	RD	57252	8578	476.77	0	0	0
N	2017	11	30	Pertussis	RD	57252	452	476.77	0	0	0
N	2017	11	30	Rabies	VBZD	57252	11	476.77	0	0	0
N	2017	11	30	Rubella	RD	57252	35	476.77	0	0	0
N	2017	11	30	Scarlet fever	RD	57252	5819	476.77	0	0	0
N	2017	11	30	Schistosomiasis	VBZD	57252	1	476.77	0	0	0
N	2017	11	30	Seasonal influenza	RD	57252	12089	476.77	0	0	0
N	2017	11	30	Syphilis	STBD	57252	13410	476.77	0	0	0
N	2017	11	30	Typhoid or paratyphoid	GED	57252	98	476.77	0	0	0
N	2017	11	30	Tuberculosis	RD	57252	24534	476.77	0	0	0
N	2017	11	30	Typhus	VBZD	57252	26	476.77	0	0	0
N	2017	12	31	AHC	GED	57252	546	469.6237097	0	0	0
N	2017	12	31	Amoebic dysentery	GED	57252	24	469.6237097	0	0	0
N	2017	12	31	Anthrax	VBZD	57252	12	469.6237097	0	0	0
N	2017	12	31	Bacterial dysentery	GED	57252	2705	469.6237097	0	0	0
N	2017	12	31	Brucellosis	VBZD	57252	1775	469.6237097	0	0	0
N	2017	12	31	Dengue	VBZD	57252	5	469.6237097	0	0	0
N	2017	12	31	Gonorrhea	STBD	57252	2074	469.6237097	0	0	0
N	2017	12	31	Hepatitis A	GED	57252	647	469.6237097	0	0	0
N	2017	12	31	Hepatitis B	STBD	57252	30050	469.6237097	0	0	0
N	2017	12	31	Hepatitis C	STBD	57252	8419	469.6237097	0	0	0
N	2017	12	31	Hepatitis E	GED	57252	516	469.6237097	0	0	0
N	2017	12	31	HFMD	GED	57252	11692	469.6237097	0	0	0
N	2017	12	31	HFRS	VBZD	57252	1324	469.6237097	0	0	0
N	2017	12	31	HIV/AIDS	STBD	57252	4750	469.6237097	0	0	0
N	2017	12	31	Hydatid disease	VBZD	57252	250	469.6237097	0	0	0
N	2017	12	31	Infectious diarrhea	GED	57252	54289	469.6237097	0	0	0
N	2017	12	31	Japanese encephalitis	VBZD	57252	2	469.6237097	0	0	0
N	2017	12	31	Leptospirosis	VBZD	57252	0	469.6237097	0	0	0
N	2017	12	31	Malaria	VBZD	57252	69	469.6237097	0	0	0
N	2017	12	31	Measles	RD	57252	163	469.6237097	0	0	0
N	2017	12	31	Mumps	RD	57252	8244	469.6237097	0	0	0
N	2017	12	31	Pertussis	RD	57252	376	469.6237097	0	0	0
N	2017	12	31	Rabies	VBZD	57252	12	469.6237097	0	0	0
N	2017	12	31	Rubella	RD	57252	35	469.6237097	0	0	0
N	2017	12	31	Scarlet fever	RD	57252	6972	469.6237097	0	0	0
N	2017	12	31	Schistosomiasis	VBZD	57252	0	469.6237097	0	0	0
N	2017	12	31	Seasonal influenza	RD	57252	58862	469.6237097	0	0	0
N	2017	12	31	Syphilis	STBD	57252	13011	469.6237097	0	0	0
N	2017	12	31	Typhoid or paratyphoid	GED	57252	87	469.6237097	0	0	0
N	2017	12	31	Tuberculosis	RD	57252	24606	469.6237097	0	0	0
N	2017	12	31	Typhus	VBZD	57252	10	469.6237097	0	0	0
N	2018	1	31	AHC	GED	57231	428	462.4774194	0	0	0
N	2018	1	31	Amoebic dysentery	GED	57231	17	462.4774194	0	0	0
N	2018	1	31	Anthrax	VBZD	57231	9	462.4774194	0	0	0
N	2018	1	31	Bacterial dysentery	GED	57231	2023	462.4774194	0	0	0
N	2018	1	31	Brucellosis	VBZD	57231	2444	462.4774194	0	0	0
N	2018	1	31	Dengue	VBZD	57231	2	462.4774194	0	0	0
N	2018	1	31	Gonorrhea	STBD	57231	1944	462.4774194	0	0	0
N	2018	1	31	Hepatitis A	GED	57231	578	462.4774194	0	0	0
N	2018	1	31	Hepatitis B	STBD	57231	39375	462.4774194	0	0	0
N	2018	1	31	Hepatitis C	STBD	57231	10790	462.4774194	0	0	0
N	2018	1	31	Hepatitis E	GED	57231	669	462.4774194	0	0	0
N	2018	1	31	HFMD	GED	57231	3071	462.4774194	0	0	0
N	2018	1	31	HFRS	VBZD	57231	536	462.4774194	0	0	0
N	2018	1	31	HIV/AIDS	STBD	57231	4336	462.4774194	0	0	0
N	2018	1	31	Hydatid disease	VBZD	57231	346	462.4774194	0	0	0
N	2018	1	31	Infectious diarrhea	GED	57231	28478	462.4774194	0	0	0
N	2018	1	31	Japanese encephalitis	VBZD	57231	0	462.4774194	0	0	0
N	2018	1	31	Leptospirosis	VBZD	57231	0	462.4774194	0	0	0
N	2018	1	31	Malaria	VBZD	57231	60	462.4774194	0	0	0
N	2018	1	31	Measles	RD	57231	245	462.4774194	0	0	0
N	2018	1	31	Mumps	RD	57231	5965	462.4774194	0	0	0
N	2018	1	31	Pertussis	RD	57231	479	462.4774194	0	0	0
N	2018	1	31	Rabies	VBZD	57231	6	462.4774194	0	0	0
N	2018	1	31	Rubella	RD	57231	20	462.4774194	0	0	0
N	2018	1	31	Scarlet fever	RD	57231	3572	462.4774194	0	0	0
N	2018	1	31	Schistosomiasis	VBZD	57231	1	462.4774194	0	0	0
N	2018	1	31	Seasonal influenza	RD	57231	91094	462.4774194	0	0	0
N	2018	1	31	Syphilis	STBD	57231	14971	462.4774194	0	0	0
N	2018	1	31	Typhoid or paratyphoid	GED	57231	90	462.4774194	0	0	0
N	2018	1	31	Tuberculosis	RD	57231	32959	462.4774194	0	0	0
N	2018	1	31	Typhus	VBZD	57231	13	462.4774194	0	0	0
N	2018	2	28	AHC	GED	57231	415	416.5357143	0	0	0
N	2018	2	28	Amoebic dysentery	GED	57231	15	416.5357143	0	0	0
N	2018	2	28	Anthrax	VBZD	57231	8	416.5357143	0	0	0
N	2018	2	28	Bacterial dysentery	GED	57231	2058	416.5357143	0	0	0
N	2018	2	28	Brucellosis	VBZD	57231	2380	416.5357143	0	0	0
N	2018	2	28	Dengue	VBZD	57231	4	416.5357143	0	0	0
N	2018	2	28	Gonorrhea	STBD	57231	1338	416.5357143	0	0	0
N	2018	2	28	Hepatitis A	GED	57231	479	416.5357143	0	0	0
N	2018	2	28	Hepatitis B	STBD	57231	27971	416.5357143	0	0	0
N	2018	2	28	Hepatitis C	STBD	57231	6888	416.5357143	0	0	0
N	2018	2	28	Hepatitis E	GED	57231	530	416.5357143	0	0	0
N	2018	2	28	HFMD	GED	57231	1365	416.5357143	0	0	0
N	2018	2	28	HFRS	VBZD	57231	331	416.5357143	0	0	0
N	2018	2	28	HIV/AIDS	STBD	57231	2548	416.5357143	0	0	0
N	2018	2	28	Hydatid disease	VBZD	57231	219	416.5357143	0	0	0
N	2018	2	28	Infectious diarrhea	GED	57231	22359	416.5357143	0	0	0
N	2018	2	28	Japanese encephalitis	VBZD	57231	0	416.5357143	0	0	0
N	2018	2	28	Leptospirosis	VBZD	57231	0	416.5357143	0	0	0
N	2018	2	28	Malaria	VBZD	57231	62	416.5357143	0	0	0
N	2018	2	28	Measles	RD	57231	217	416.5357143	0	0	0
N	2018	2	28	Mumps	RD	57231	3743	416.5357143	0	0	0
N	2018	2	28	Pertussis	RD	57231	591	416.5357143	0	0	0
N	2018	2	28	Rabies	VBZD	57231	11	416.5357143	0	0	0
N	2018	2	28	Rubella	RD	57231	12	416.5357143	0	0	0
N	2018	2	28	Scarlet fever	RD	57231	1223	416.5357143	0	0	0
N	2018	2	28	Schistosomiasis	VBZD	57231	0	416.5357143	0	0	0
N	2018	2	28	Seasonal influenza	RD	57231	31886	416.5357143	0	0	0
N	2018	2	28	Syphilis	STBD	57231	10487	416.5357143	0	0	0
N	2018	2	28	Typhoid or paratyphoid	GED	57231	57	416.5357143	0	0	0
N	2018	2	28	Tuberculosis	RD	57231	25596	416.5357143	0	0	0
N	2018	2	28	Typhus	VBZD	57231	7	416.5357143	0	0	0
N	2018	3	31	AHC	GED	57231	815	456.8290323	0	0	0
N	2018	3	31	Amoebic dysentery	GED	57231	31	456.8290323	0	0	0
N	2018	3	31	Anthrax	VBZD	57231	10	456.8290323	0	0	0
N	2018	3	31	Bacterial dysentery	GED	57231	2870	456.8290323	0	0	0
N	2018	3	31	Brucellosis	VBZD	57231	3537	456.8290323	0	0	0
N	2018	3	31	Dengue	VBZD	57231	4	456.8290323	0	0	0
N	2018	3	31	Gonorrhea	STBD	57231	1716	456.8290323	0	0	0
N	2018	3	31	Hepatitis A	GED	57231	532	456.8290323	0	0	0
N	2018	3	31	Hepatitis B	STBD	57231	39045	456.8290323	0	0	0
N	2018	3	31	Hepatitis C	STBD	57231	10370	456.8290323	0	0	0
N	2018	3	31	Hepatitis E	GED	57231	655	456.8290323	0	0	0
N	2018	3	31	HFMD	GED	57231	3779	456.8290323	0	0	0
N	2018	3	31	HFRS	VBZD	57231	487	456.8290323	0	0	0
N	2018	3	31	HIV/AIDS	STBD	57231	4962	456.8290323	0	0	0
N	2018	3	31	Hydatid disease	VBZD	57231	328	456.8290323	0	0	0
N	2018	3	31	Infectious diarrhea	GED	57231	24785	456.8290323	0	0	0
N	2018	3	31	Japanese encephalitis	VBZD	57231	1	456.8290323	0	0	0
N	2018	3	31	Leptospirosis	VBZD	57231	3	456.8290323	0	0	0
N	2018	3	31	Malaria	VBZD	57231	39	456.8290323	0	0	0
N	2018	3	31	Measles	RD	57231	270	456.8290323	0	0	0
N	2018	3	31	Mumps	RD	57231	4933	456.8290323	0	0	0
N	2018	3	31	Pertussis	RD	57231	789	456.8290323	0	0	0
N	2018	3	31	Rabies	VBZD	57231	6	456.8290323	0	0	0
N	2018	3	31	Rubella	RD	57231	28	456.8290323	0	0	0
N	2018	3	31	Scarlet fever	RD	57231	2281	456.8290323	0	0	0
N	2018	3	31	Schistosomiasis	VBZD	57231	0	456.8290323	0	0	0
N	2018	3	31	Seasonal influenza	RD	57231	15070	456.8290323	0	0	0
N	2018	3	31	Syphilis	STBD	57231	15711	456.8290323	0	0	0
N	2018	3	31	Typhoid or paratyphoid	GED	57231	109	456.8290323	0	0	0
N	2018	3	31	Tuberculosis	RD	57231	29381	456.8290323	0	0	0
N	2018	3	31	Typhus	VBZD	57231	10	456.8290323	0	0	0
N	2018	4	30	AHC	GED	57231	811	462.15	0	0	0
N	2018	4	30	Amoebic dysentery	GED	57231	26	462.15	0	0	0
N	2018	4	30	Anthrax	VBZD	57231	11	462.15	0	0	0
N	2018	4	30	Bacterial dysentery	GED	57231	3346	462.15	0	0	0
N	2018	4	30	Brucellosis	VBZD	57231	3957	462.15	0	0	0
N	2018	4	30	Dengue	VBZD	57231	6	462.15	0	0	0
N	2018	4	30	Gonorrhea	STBD	57231	1706	462.15	0	0	0
N	2018	4	30	Hepatitis A	GED	57231	495	462.15	0	0	0
N	2018	4	30	Hepatitis B	STBD	57231	34255	462.15	0	0	0
N	2018	4	30	Hepatitis C	STBD	57231	8908	462.15	0	0	0
N	2018	4	30	Hepatitis E	GED	57231	572	462.15	0	0	0
N	2018	4	30	HFMD	GED	57231	18533	462.15	0	0	0
N	2018	4	30	HFRS	VBZD	57231	526	462.15	0	0	0
N	2018	4	30	HIV/AIDS	STBD	57231	4054	462.15	0	0	0
N	2018	4	30	Hydatid disease	VBZD	57231	301	462.15	0	0	0
N	2018	4	30	Infectious diarrhea	GED	57231	24577	462.15	0	0	0
N	2018	4	30	Japanese encephalitis	VBZD	57231	0	462.15	0	0	0
N	2018	4	30	Leptospirosis	VBZD	57231	1	462.15	0	0	0
N	2018	4	30	Malaria	VBZD	57231	61	462.15	0	0	0
N	2018	4	30	Measles	RD	57231	203	462.15	0	0	0
N	2018	4	30	Mumps	RD	57231	7137	462.15	0	0	0
N	2018	4	30	Pertussis	RD	57231	729	462.15	0	0	0
N	2018	4	30	Rabies	VBZD	57231	8	462.15	0	0	0
N	2018	4	30	Rubella	RD	57231	33	462.15	0	0	0
N	2018	4	30	Scarlet fever	RD	57231	3711	462.15	0	0	0
N	2018	4	30	Schistosomiasis	VBZD	57231	1	462.15	0	0	0
N	2018	4	30	Seasonal influenza	RD	57231	7735	462.15	0	0	0
N	2018	4	30	Syphilis	STBD	57231	13498	462.15	0	0	0
N	2018	4	30	Typhoid or paratyphoid	GED	57231	121	462.15	0	0	0
N	2018	4	30	Tuberculosis	RD	57231	28857	462.15	0	0	0
N	2018	4	30	Typhus	VBZD	57231	10	462.15	0	0	0
N	2018	5	31	AHC	GED	57231	913	464.0322581	0	0	0
N	2018	5	31	Amoebic dysentery	GED	57231	39	464.0322581	0	0	0
N	2018	5	31	Anthrax	VBZD	57231	11	464.0322581	0	0	0
N	2018	5	31	Bacterial dysentery	GED	57231	5533	464.0322581	0	0	0
N	2018	5	31	Brucellosis	VBZD	57231	4684	464.0322581	0	0	0
N	2018	5	31	Dengue	VBZD	57231	13	464.0322581	0	0	0
N	2018	5	31	Gonorrhea	STBD	57231	1997	464.0322581	0	0	0
N	2018	5	31	Hepatitis A	GED	57231	564	464.0322581	0	0	0
N	2018	5	31	Hepatitis B	STBD	57231	35000	464.0322581	0	0	0
N	2018	5	31	Hepatitis C	STBD	57231	9320	464.0322581	0	0	0
N	2018	5	31	Hepatitis E	GED	57231	591	464.0322581	0	0	0
N	2018	5	31	HFMD	GED	57231	67842	464.0322581	0	0	0
N	2018	5	31	HFRS	VBZD	57231	672	464.0322581	0	0	0
N	2018	5	31	HIV/AIDS	STBD	57231	4588	464.0322581	0	0	0
N	2018	5	31	Hydatid disease	VBZD	57231	269	464.0322581	0	0	0
N	2018	5	31	Infectious diarrhea	GED	57231	36227	464.0322581	0	0	0
N	2018	5	31	Japanese encephalitis	VBZD	57231	0	464.0322581	0	0	0
N	2018	5	31	Leptospirosis	VBZD	57231	0	464.0322581	0	0	0
N	2018	5	31	Malaria	VBZD	57231	77	464.0322581	0	0	0
N	2018	5	31	Measles	RD	57231	201	464.0322581	0	0	0
N	2018	5	31	Mumps	RD	57231	9706	464.0322581	0	0	0
N	2018	5	31	Pertussis	RD	57231	847	464.0322581	0	0	0
N	2018	5	31	Rabies	VBZD	57231	11	464.0322581	0	0	0
N	2018	5	31	Rubella	RD	57231	47	464.0322581	0	0	0
N	2018	5	31	Scarlet fever	RD	57231	6474	464.0322581	0	0	0
N	2018	5	31	Schistosomiasis	VBZD	57231	0	464.0322581	0	0	0
N	2018	5	31	Seasonal influenza	RD	57231	6191	464.0322581	0	0	0
N	2018	5	31	Syphilis	STBD	57231	15025	464.0322581	0	0	0
N	2018	5	31	Typhoid or paratyphoid	GED	57231	164	464.0322581	0	0	0
N	2018	5	31	Tuberculosis	RD	57231	29423	464.0322581	0	0	0
N	2018	5	31	Typhus	VBZD	57231	27	464.0322581	0	0	0
N	2018	6	30	AHC	GED	57231	832	463.5	0	0	0
N	2018	6	30	Amoebic dysentery	GED	57231	62	463.5	0	0	0
N	2018	6	30	Anthrax	VBZD	57231	22	463.5	0	0	0
N	2018	6	30	Bacterial dysentery	GED	57231	7135	463.5	0	0	0
N	2018	6	30	Brucellosis	VBZD	57231	4297	463.5	0	0	0
N	2018	6	30	Dengue	VBZD	57231	13	463.5	0	0	0
N	2018	6	30	Gonorrhea	STBD	57231	1920	463.5	0	0	0
N	2018	6	30	Hepatitis A	GED	57231	544	463.5	0	0	0
N	2018	6	30	Hepatitis B	STBD	57231	31140	463.5	0	0	0
N	2018	6	30	Hepatitis C	STBD	57231	7960	463.5	0	0	0
N	2018	6	30	Hepatitis E	GED	57231	494	463.5	0	0	0
N	2018	6	30	HFMD	GED	57231	81307	463.5	0	0	0
N	2018	6	30	HFRS	VBZD	57231	540	463.5	0	0	0
N	2018	6	30	HIV/AIDS	STBD	57231	4548	463.5	0	0	0
N	2018	6	30	Hydatid disease	VBZD	57231	279	463.5	0	0	0
N	2018	6	30	Infectious diarrhea	GED	57231	47923	463.5	0	0	0
N	2018	6	30	Japanese encephalitis	VBZD	57231	7	463.5	0	0	0
N	2018	6	30	Leptospirosis	VBZD	57231	0	463.5	0	0	0
N	2018	6	30	Malaria	VBZD	57231	58	463.5	0	0	0
N	2018	6	30	Measles	RD	57231	162	463.5	0	0	0
N	2018	6	30	Mumps	RD	57231	9941	463.5	0	0	0
N	2018	6	30	Pertussis	RD	57231	1096	463.5	0	0	0
N	2018	6	30	Rabies	VBZD	57231	6	463.5	0	0	0
N	2018	6	30	Rubella	RD	57231	39	463.5	0	0	0
N	2018	6	30	Scarlet fever	RD	57231	7248	463.5	0	0	0
N	2018	6	30	Schistosomiasis	VBZD	57231	0	463.5	0	0	0
N	2018	6	30	Seasonal influenza	RD	57231	4634	463.5	0	0	0
N	2018	6	30	Syphilis	STBD	57231	12710	463.5	0	0	0
N	2018	6	30	Typhoid or paratyphoid	GED	57231	167	463.5	0	0	0
N	2018	6	30	Tuberculosis	RD	57231	28924	463.5	0	0	0
N	2018	6	30	Typhus	VBZD	57231	27	463.5	0	0	0
N	2018	7	31	AHC	GED	57231	884	462.3645161	0	0	0
N	2018	7	31	Amoebic dysentery	GED	57231	30	462.3645161	0	0	0
N	2018	7	31	Anthrax	VBZD	57231	32	462.3645161	0	0	0
N	2018	7	31	Bacterial dysentery	GED	57231	8180	462.3645161	0	0	0
N	2018	7	31	Brucellosis	VBZD	57231	3715	462.3645161	0	0	0
N	2018	7	31	Dengue	VBZD	57231	12	462.3645161	0	0	0
N	2018	7	31	Gonorrhea	STBD	57231	2173	462.3645161	0	0	0
N	2018	7	31	Hepatitis A	GED	57231	631	462.3645161	0	0	0
N	2018	7	31	Hepatitis B	STBD	57231	32875	462.3645161	0	0	0
N	2018	7	31	Hepatitis C	STBD	57231	8575	462.3645161	0	0	0
N	2018	7	31	Hepatitis E	GED	57231	529	462.3645161	0	0	0
N	2018	7	31	HFMD	GED	57231	104367	462.3645161	0	0	0
N	2018	7	31	HFRS	VBZD	57231	395	462.3645161	0	0	0
N	2018	7	31	HIV/AIDS	STBD	57231	4680	462.3645161	0	0	0
N	2018	7	31	Hydatid disease	VBZD	57231	352	462.3645161	0	0	0
N	2018	7	31	Infectious diarrhea	GED	57231	56025	462.3645161	0	0	0
N	2018	7	31	Japanese encephalitis	VBZD	57231	190	462.3645161	0	0	0
N	2018	7	31	Leptospirosis	VBZD	57231	2	462.3645161	0	0	0
N	2018	7	31	Malaria	VBZD	57231	82	462.3645161	0	0	0
N	2018	7	31	Measles	RD	57231	78	462.3645161	0	0	0
N	2018	7	31	Mumps	RD	57231	7153	462.3645161	0	0	0
N	2018	7	31	Pertussis	RD	57231	1918	462.3645161	0	0	0
N	2018	7	31	Rabies	VBZD	57231	6	462.3645161	0	0	0
N	2018	7	31	Rubella	RD	57231	16	462.3645161	0	0	0
N	2018	7	31	Scarlet fever	RD	57231	3176	462.3645161	0	0	0
N	2018	7	31	Schistosomiasis	VBZD	57231	1	462.3645161	0	0	0
N	2018	7	31	Seasonal influenza	RD	57231	4005	462.3645161	0	0	0
N	2018	7	31	Syphilis	STBD	57231	13496	462.3645161	0	0	0
N	2018	7	31	Typhoid or paratyphoid	GED	57231	238	462.3645161	0	0	0
N	2018	7	31	Tuberculosis	RD	57231	30230	462.3645161	0	0	0
N	2018	7	31	Typhus	VBZD	57231	22	462.3645161	0	0	0
N	2018	8	31	AHC	GED	57231	755	467.5129032	0	0	0
N	2018	8	31	Amoebic dysentery	GED	57231	38	467.5129032	0	0	0
N	2018	8	31	Anthrax	VBZD	57231	99	467.5129032	0	0	0
N	2018	8	31	Bacterial dysentery	GED	57231	8095	467.5129032	0	0	0
N	2018	8	31	Brucellosis	VBZD	57231	3046	467.5129032	0	0	0
N	2018	8	31	Dengue	VBZD	57231	18	467.5129032	0	0	0
N	2018	8	31	Gonorrhea	STBD	57231	2104	467.5129032	0	0	0
N	2018	8	31	Hepatitis A	GED	57231	596	467.5129032	0	0	0
N	2018	8	31	Hepatitis B	STBD	57231	32829	467.5129032	0	0	0
N	2018	8	31	Hepatitis C	STBD	57231	8294	467.5129032	0	0	0
N	2018	8	31	Hepatitis E	GED	57231	484	467.5129032	0	0	0
N	2018	8	31	HFMD	GED	57231	73294	467.5129032	0	0	0
N	2018	8	31	HFRS	VBZD	57231	256	467.5129032	0	0	0
N	2018	8	31	HIV/AIDS	STBD	57231	5204	467.5129032	0	0	0
N	2018	8	31	Hydatid disease	VBZD	57231	307	467.5129032	0	0	0
N	2018	8	31	Infectious diarrhea	GED	57231	57771	467.5129032	0	0	0
N	2018	8	31	Japanese encephalitis	VBZD	57231	834	467.5129032	0	0	0
N	2018	8	31	Leptospirosis	VBZD	57231	1	467.5129032	0	0	0
N	2018	8	31	Malaria	VBZD	57231	68	467.5129032	0	0	0
N	2018	8	31	Measles	RD	57231	50	467.5129032	0	0	0
N	2018	8	31	Mumps	RD	57231	5527	467.5129032	0	0	0
N	2018	8	31	Pertussis	RD	57231	2009	467.5129032	0	0	0
N	2018	8	31	Rabies	VBZD	57231	7	467.5129032	0	0	0
N	2018	8	31	Rubella	RD	57231	18	467.5129032	0	0	0
N	2018	8	31	Scarlet fever	RD	57231	1215	467.5129032	0	0	0
N	2018	8	31	Schistosomiasis	VBZD	57231	0	467.5129032	0	0	0
N	2018	8	31	Seasonal influenza	RD	57231	4197	467.5129032	0	0	0
N	2018	8	31	Syphilis	STBD	57231	13090	467.5129032	0	0	0
N	2018	8	31	Typhoid or paratyphoid	GED	57231	338	467.5129032	0	0	0
N	2018	8	31	Tuberculosis	RD	57231	28891	467.5129032	0	0	0
N	2018	8	31	Typhus	VBZD	57231	20	467.5129032	0	0	0
N	2018	9	30	AHC	GED	57231	715	452.6666667	0	0	0
N	2018	9	30	Amoebic dysentery	GED	57231	41	452.6666667	0	0	0
N	2018	9	30	Anthrax	VBZD	57231	28	452.6666667	0	0	0
N	2018	9	30	Bacterial dysentery	GED	57231	5707	452.6666667	0	0	0
N	2018	9	30	Brucellosis	VBZD	57231	1914	452.6666667	0	0	0
N	2018	9	30	Dengue	VBZD	57231	15	452.6666667	0	0	0
N	2018	9	30	Gonorrhea	STBD	57231	1873	452.6666667	0	0	0
N	2018	9	30	Hepatitis A	GED	57231	456	452.6666667	0	0	0
N	2018	9	30	Hepatitis B	STBD	57231	28685	452.6666667	0	0	0
N	2018	9	30	Hepatitis C	STBD	57231	7331	452.6666667	0	0	0
N	2018	9	30	Hepatitis E	GED	57231	424	452.6666667	0	0	0
N	2018	9	30	HFMD	GED	57231	37773	452.6666667	0	0	0
N	2018	9	30	HFRS	VBZD	57231	208	452.6666667	0	0	0
N	2018	9	30	HIV/AIDS	STBD	57231	4684	452.6666667	0	0	0
N	2018	9	30	Hydatid disease	VBZD	57231	266	452.6666667	0	0	0
N	2018	9	30	Infectious diarrhea	GED	57231	34449	452.6666667	0	0	0
N	2018	9	30	Japanese encephalitis	VBZD	57231	303	452.6666667	0	0	0
N	2018	9	30	Leptospirosis	VBZD	57231	1	452.6666667	0	0	0
N	2018	9	30	Malaria	VBZD	57231	81	452.6666667	0	0	0
N	2018	9	30	Measles	RD	57231	47	452.6666667	0	0	0
N	2018	9	30	Mumps	RD	57231	4966	452.6666667	0	0	0
N	2018	9	30	Pertussis	RD	57231	1089	452.6666667	0	0	0
N	2018	9	30	Rabies	VBZD	57231	16	452.6666667	0	0	0
N	2018	9	30	Rubella	RD	57231	23	452.6666667	0	0	0
N	2018	9	30	Scarlet fever	RD	57231	1866	452.6666667	0	0	0
N	2018	9	30	Schistosomiasis	VBZD	57231	0	452.6666667	0	0	0
N	2018	9	30	Seasonal influenza	RD	57231	4973	452.6666667	0	0	0
N	2018	9	30	Syphilis	STBD	57231	12439	452.6666667	0	0	0
N	2018	9	30	Typhoid or paratyphoid	GED	57231	190	452.6666667	0	0	0
N	2018	9	30	Tuberculosis	RD	57231	26751	452.6666667	0	0	0
N	2018	9	30	Typhus	VBZD	57231	15	452.6666667	0	0	0
N	2018	10	31	AHC	GED	57231	651	441.4193548	0	0	0
N	2018	10	31	Amoebic dysentery	GED	57231	15	441.4193548	0	0	0
N	2018	10	31	Anthrax	VBZD	57231	23	441.4193548	0	0	0
N	2018	10	31	Bacterial dysentery	GED	57231	4115	441.4193548	0	0	0
N	2018	10	31	Brucellosis	VBZD	57231	1924	441.4193548	0	0	0
N	2018	10	31	Dengue	VBZD	57231	18	441.4193548	0	0	0
N	2018	10	31	Gonorrhea	STBD	57231	1933	441.4193548	0	0	0
N	2018	10	31	Hepatitis A	GED	57231	510	441.4193548	0	0	0
N	2018	10	31	Hepatitis B	STBD	57231	31095	441.4193548	0	0	0
N	2018	10	31	Hepatitis C	STBD	57231	7927	441.4193548	0	0	0
N	2018	10	31	Hepatitis E	GED	57231	443	441.4193548	0	0	0
N	2018	10	31	HFMD	GED	57231	26589	441.4193548	0	0	0
N	2018	10	31	HFRS	VBZD	57231	840	441.4193548	0	0	0
N	2018	10	31	HIV/AIDS	STBD	57231	3924	441.4193548	0	0	0
N	2018	10	31	Hydatid disease	VBZD	57231	261	441.4193548	0	0	0
N	2018	10	31	Infectious diarrhea	GED	57231	30906	441.4193548	0	0	0
N	2018	10	31	Japanese encephalitis	VBZD	57231	22	441.4193548	0	0	0
N	2018	10	31	Leptospirosis	VBZD	57231	0	441.4193548	0	0	0
N	2018	10	31	Malaria	VBZD	57231	74	441.4193548	0	0	0
N	2018	10	31	Measles	RD	57231	48	441.4193548	0	0	0
N	2018	10	31	Mumps	RD	57231	5599	441.4193548	0	0	0
N	2018	10	31	Pertussis	RD	57231	801	441.4193548	0	0	0
N	2018	10	31	Rabies	VBZD	57231	14	441.4193548	0	0	0
N	2018	10	31	Rubella	RD	57231	12	441.4193548	0	0	0
N	2018	10	31	Scarlet fever	RD	57231	3751	441.4193548	0	0	0
N	2018	10	31	Schistosomiasis	VBZD	57231	0	441.4193548	0	0	0
N	2018	10	31	Seasonal influenza	RD	57231	6432	441.4193548	0	0	0
N	2018	10	31	Syphilis	STBD	57231	12753	441.4193548	0	0	0
N	2018	10	31	Typhoid or paratyphoid	GED	57231	137	441.4193548	0	0	0
N	2018	10	31	Tuberculosis	RD	57231	26681	441.4193548	0	0	0
N	2018	10	31	Typhus	VBZD	57231	65	441.4193548	0	0	0
N	2018	11	30	AHC	GED	57231	653	492.5666667	0	0	0
N	2018	11	30	Amoebic dysentery	GED	57231	17	492.5666667	0	0	0
N	2018	11	30	Anthrax	VBZD	57231	10	492.5666667	0	0	0
N	2018	11	30	Bacterial dysentery	GED	57231	2863	492.5666667	0	0	0
N	2018	11	30	Brucellosis	VBZD	57231	2067	492.5666667	0	0	0
N	2018	11	30	Dengue	VBZD	57231	12	492.5666667	0	0	0
N	2018	11	30	Gonorrhea	STBD	57231	1947	492.5666667	0	0	0
N	2018	11	30	Hepatitis A	GED	57231	528	492.5666667	0	0	0
N	2018	11	30	Hepatitis B	STBD	57231	32322	492.5666667	0	0	0
N	2018	11	30	Hepatitis C	STBD	57231	8605	492.5666667	0	0	0
N	2018	11	30	Hepatitis E	GED	57231	506	492.5666667	0	0	0
N	2018	11	30	HFMD	GED	57231	23514	492.5666667	0	0	0
N	2018	11	30	HFRS	VBZD	57231	1608	492.5666667	0	0	0
N	2018	11	30	HIV/AIDS	STBD	57231	4500	492.5666667	0	0	0
N	2018	11	30	Hydatid disease	VBZD	57231	350	492.5666667	0	0	0
N	2018	11	30	Infectious diarrhea	GED	57231	37416	492.5666667	0	0	0
N	2018	11	30	Japanese encephalitis	VBZD	57231	5	492.5666667	0	0	0
N	2018	11	30	Leptospirosis	VBZD	57231	0	492.5666667	0	0	0
N	2018	11	30	Malaria	VBZD	57231	55	492.5666667	0	0	0
N	2018	11	30	Measles	RD	57231	57	492.5666667	0	0	0
N	2018	11	30	Mumps	RD	57231	7452	492.5666667	0	0	0
N	2018	11	30	Pertussis	RD	57231	604	492.5666667	0	0	0
N	2018	11	30	Rabies	VBZD	57231	7	492.5666667	0	0	0
N	2018	11	30	Rubella	RD	57231	33	492.5666667	0	0	0
N	2018	11	30	Scarlet fever	RD	57231	7056	492.5666667	0	0	0
N	2018	11	30	Schistosomiasis	VBZD	57231	1	492.5666667	0	0	0
N	2018	11	30	Seasonal influenza	RD	57231	11508	492.5666667	0	0	0
N	2018	11	30	Syphilis	STBD	57231	13287	492.5666667	0	0	0
N	2018	11	30	Typhoid or paratyphoid	GED	57231	93	492.5666667	0	0	0
N	2018	11	30	Tuberculosis	RD	57231	24980	492.5666667	0	0	0
N	2018	11	30	Typhus	VBZD	57231	30	492.5666667	0	0	0
N	2018	12	31	AHC	GED	57231	651	483.9672043	0	0	0
N	2018	12	31	Amoebic dysentery	GED	57231	14	483.9672043	0	0	0
N	2018	12	31	Anthrax	VBZD	57231	8	483.9672043	0	0	0
N	2018	12	31	Bacterial dysentery	GED	57231	2492	483.9672043	0	0	0
N	2018	12	31	Brucellosis	VBZD	57231	1812	483.9672043	0	0	0
N	2018	12	31	Dengue	VBZD	57231	13	483.9672043	0	0	0
N	2018	12	31	Gonorrhea	STBD	57231	1782	483.9672043	0	0	0
N	2018	12	31	Hepatitis A	GED	57231	582	483.9672043	0	0	0
N	2018	12	31	Hepatitis B	STBD	57231	31021	483.9672043	0	0	0
N	2018	12	31	Hepatitis C	STBD	57231	8265	483.9672043	0	0	0
N	2018	12	31	Hepatitis E	GED	57231	530	483.9672043	0	0	0
N	2018	12	31	HFMD	GED	57231	14004	483.9672043	0	0	0
N	2018	12	31	HFRS	VBZD	57231	901	483.9672043	0	0	0
N	2018	12	31	HIV/AIDS	STBD	57231	4674	483.9672043	0	0	0
N	2018	12	31	Hydatid disease	VBZD	57231	347	483.9672043	0	0	0
N	2018	12	31	Infectious diarrhea	GED	57231	48663	483.9672043	0	0	0
N	2018	12	31	Japanese encephalitis	VBZD	57231	3	483.9672043	0	0	0
N	2018	12	31	Leptospirosis	VBZD	57231	0	483.9672043	0	0	0
N	2018	12	31	Malaria	VBZD	57231	73	483.9672043	0	0	0
N	2018	12	31	Measles	RD	57231	55	483.9672043	0	0	0
N	2018	12	31	Mumps	RD	57231	9485	483.9672043	0	0	0
N	2018	12	31	Pertussis	RD	57231	600	483.9672043	0	0	0
N	2018	12	31	Rabies	VBZD	57231	7	483.9672043	0	0	0
N	2018	12	31	Rubella	RD	57231	91	483.9672043	0	0	0
N	2018	12	31	Scarlet fever	RD	57231	8497	483.9672043	0	0	0
N	2018	12	31	Schistosomiasis	VBZD	57231	0	483.9672043	0	0	0
N	2018	12	31	Seasonal influenza	RD	57231	56379	483.9672043	0	0	0
N	2018	12	31	Syphilis	STBD	57231	12830	483.9672043	0	0	0
N	2018	12	31	Typhoid or paratyphoid	GED	57231	91	483.9672043	0	0	0
N	2018	12	31	Tuberculosis	RD	57231	23971	483.9672043	0	0	0
N	2018	12	31	Typhus	VBZD	57231	10	483.9672043	0	0	0
N	2019	1	31	AHC	GED	57240	436	475.3677419	0	0	0
N	2019	1	31	Amoebic dysentery	GED	57240	15	475.3677419	0	0	0
N	2019	1	31	Anthrax	VBZD	57240	4	475.3677419	0	0	0
N	2019	1	31	Bacterial dysentery	GED	57240	1963	475.3677419	0	0	0
N	2019	1	31	Brucellosis	VBZD	57240	2628	475.3677419	0	0	0
N	2019	1	31	Dengue	VBZD	57240	13	475.3677419	0	0	0
N	2019	1	31	Gonorrhea	STBD	57240	1615	475.3677419	0	0	0
N	2019	1	31	Hepatitis A	GED	57240	806	475.3677419	0	0	0
N	2019	1	31	Hepatitis B	STBD	57240	38414	475.3677419	0	0	0
N	2019	1	31	Hepatitis C	STBD	57240	9824	475.3677419	0	0	0
N	2019	1	31	Hepatitis E	GED	57240	585	475.3677419	0	0	0
N	2019	1	31	HFMD	GED	57240	5166	475.3677419	0	0	0
N	2019	1	31	HFRS	VBZD	57240	439	475.3677419	0	0	0
N	2019	1	31	HIV/AIDS	STBD	57240	4156	475.3677419	0	0	0
N	2019	1	31	Hydatid disease	VBZD	57240	340	475.3677419	0	0	0
N	2019	1	31	Infectious diarrhea	GED	57240	42803	475.3677419	0	0	0
N	2019	1	31	Japanese encephalitis	VBZD	57240	1	475.3677419	0	0	0
N	2019	1	31	Leptospirosis	VBZD	57240	0	475.3677419	0	0	0
N	2019	1	31	Malaria	VBZD	57240	98	475.3677419	0	0	0
N	2019	1	31	Measles	RD	57240	63	475.3677419	0	0	0
N	2019	1	31	Mumps	RD	57240	7940	475.3677419	0	0	0
N	2019	1	31	Pertussis	RD	57240	701	475.3677419	0	0	0
N	2019	1	31	Rabies	VBZD	57240	2	475.3677419	0	0	0
N	2019	1	31	Rubella	RD	57240	134	475.3677419	0	0	0
N	2019	1	31	Scarlet fever	RD	57240	4923	475.3677419	0	0	0
N	2019	1	31	Schistosomiasis	VBZD	57240	1	475.3677419	0	0	0
N	2019	1	31	Seasonal influenza	RD	57240	231930	475.3677419	0	0	0
N	2019	1	31	Syphilis	STBD	57240	13415	475.3677419	0	0	0
N	2019	1	31	Typhoid or paratyphoid	GED	57240	85	475.3677419	0	0	0
N	2019	1	31	Tuberculosis	RD	57240	29874	475.3677419	0	0	0
N	2019	1	31	Typhus	VBZD	57240	17	475.3677419	0	0	0
N	2019	2	28	AHC	GED	57240	423	439.4678571	0	0	0
N	2019	2	28	Amoebic dysentery	GED	57240	6	439.4678571	0	0	0
N	2019	2	28	Anthrax	VBZD	57240	6	439.4678571	0	0	0
N	2019	2	28	Bacterial dysentery	GED	57240	1911	439.4678571	0	0	0
N	2019	2	28	Brucellosis	VBZD	57240	2734	439.4678571	0	0	0
N	2019	2	28	Dengue	VBZD	57240	9	439.4678571	0	0	0
N	2019	2	28	Gonorrhea	STBD	57240	1261	439.4678571	0	0	0
N	2019	2	28	Hepatitis A	GED	57240	720	439.4678571	0	0	0
N	2019	2	28	Hepatitis B	STBD	57240	31765	439.4678571	0	0	0
N	2019	2	28	Hepatitis C	STBD	57240	7638	439.4678571	0	0	0
N	2019	2	28	Hepatitis E	GED	57240	525	439.4678571	0	0	0
N	2019	2	28	HFMD	GED	57240	1848	439.4678571	0	0	0
N	2019	2	28	HFRS	VBZD	57240	316	439.4678571	0	0	0
N	2019	2	28	HIV/AIDS	STBD	57240	2716	439.4678571	0	0	0
N	2019	2	28	Hydatid disease	VBZD	57240	250	439.4678571	0	0	0
N	2019	2	28	Infectious diarrhea	GED	57240	32633	439.4678571	0	0	0
N	2019	2	28	Japanese encephalitis	VBZD	57240	2	439.4678571	0	0	0
N	2019	2	28	Leptospirosis	VBZD	57240	1	439.4678571	0	0	0
N	2019	2	28	Malaria	VBZD	57240	56	439.4678571	0	0	0
N	2019	2	28	Measles	RD	57240	51	439.4678571	0	0	0
N	2019	2	28	Mumps	RD	57240	4072	439.4678571	0	0	0
N	2019	2	28	Pertussis	RD	57240	907	439.4678571	0	0	0
N	2019	2	28	Rabies	VBZD	57240	8	439.4678571	0	0	0
N	2019	2	28	Rubella	RD	57240	167	439.4678571	0	0	0
N	2019	2	28	Scarlet fever	RD	57240	1581	439.4678571	0	0	0
N	2019	2	28	Schistosomiasis	VBZD	57240	0	439.4678571	0	0	0
N	2019	2	28	Seasonal influenza	RD	57240	77340	439.4678571	0	0	0
N	2019	2	28	Syphilis	STBD	57240	10968	439.4678571	0	0	0
N	2019	2	28	Typhoid or paratyphoid	GED	57240	62	439.4678571	0	0	0
N	2019	2	28	Tuberculosis	RD	57240	26097	439.4678571	0	0	0
N	2019	2	28	Typhus	VBZD	57240	8	439.4678571	0	0	0
N	2019	3	31	AHC	GED	57240	859	493.6709677	0	0	0
N	2019	3	31	Amoebic dysentery	GED	57240	9	493.6709677	0	0	0
N	2019	3	31	Anthrax	VBZD	57240	6	493.6709677	0	0	0
N	2019	3	31	Bacterial dysentery	GED	57240	2384	493.6709677	0	0	0
N	2019	3	31	Brucellosis	VBZD	57240	3880	493.6709677	0	0	0
N	2019	3	31	Dengue	VBZD	57240	7	493.6709677	0	0	0
N	2019	3	31	Gonorrhea	STBD	57240	1683	493.6709677	0	0	0
N	2019	3	31	Hepatitis A	GED	57240	921	493.6709677	0	0	0
N	2019	3	31	Hepatitis B	STBD	57240	37672	493.6709677	0	0	0
N	2019	3	31	Hepatitis C	STBD	57240	10002	493.6709677	0	0	0
N	2019	3	31	Hepatitis E	GED	57240	701	493.6709677	0	0	0
N	2019	3	31	HFMD	GED	57240	4436	493.6709677	0	0	0
N	2019	3	31	HFRS	VBZD	57240	425	493.6709677	0	0	0
N	2019	3	31	HIV/AIDS	STBD	57240	4486	493.6709677	0	0	0
N	2019	3	31	Hydatid disease	VBZD	57240	378	493.6709677	0	0	0
N	2019	3	31	Infectious diarrhea	GED	57240	31632	493.6709677	0	0	0
N	2019	3	31	Japanese encephalitis	VBZD	57240	0	493.6709677	0	0	0
N	2019	3	31	Leptospirosis	VBZD	57240	0	493.6709677	0	0	0
N	2019	3	31	Malaria	VBZD	57240	51	493.6709677	0	0	0
N	2019	3	31	Measles	RD	57240	100	493.6709677	0	0	0
N	2019	3	31	Mumps	RD	57240	6209	493.6709677	0	0	0
N	2019	3	31	Pertussis	RD	57240	904	493.6709677	0	0	0
N	2019	3	31	Rabies	VBZD	57240	6	493.6709677	0	0	0
N	2019	3	31	Rubella	RD	57240	845	493.6709677	0	0	0
N	2019	3	31	Scarlet fever	RD	57240	3505	493.6709677	0	0	0
N	2019	3	31	Schistosomiasis	VBZD	57240	1	493.6709677	0	0	0
N	2019	3	31	Seasonal influenza	RD	57240	116032	493.6709677	0	0	0
N	2019	3	31	Syphilis	STBD	57240	14704	493.6709677	0	0	0
N	2019	3	31	Typhoid or paratyphoid	GED	57240	75	493.6709677	0	0	0
N	2019	3	31	Tuberculosis	RD	57240	28845	493.6709677	0	0	0
N	2019	3	31	Typhus	VBZD	57240	14	493.6709677	0	0	0
N	2019	4	30	AHC	GED	57240	931	507.0033333	0	0	0
N	2019	4	30	Amoebic dysentery	GED	57240	15	507.0033333	0	0	0
N	2019	4	30	Anthrax	VBZD	57240	11	507.0033333	0	0	0
N	2019	4	30	Bacterial dysentery	GED	57240	2907	507.0033333	0	0	0
N	2019	4	30	Brucellosis	VBZD	57240	4446	507.0033333	0	0	0
N	2019	4	30	Dengue	VBZD	57240	25	507.0033333	0	0	0
N	2019	4	30	Gonorrhea	STBD	57240	1655	507.0033333	0	0	0
N	2019	4	30	Hepatitis A	GED	57240	731	507.0033333	0	0	0
N	2019	4	30	Hepatitis B	STBD	57240	34167	507.0033333	0	0	0
N	2019	4	30	Hepatitis C	STBD	57240	9181	507.0033333	0	0	0
N	2019	4	30	Hepatitis E	GED	57240	615	507.0033333	0	0	0
N	2019	4	30	HFMD	GED	57240	11461	507.0033333	0	0	0
N	2019	4	30	HFRS	VBZD	57240	382	507.0033333	0	0	0
N	2019	4	30	HIV/AIDS	STBD	57240	4418	507.0033333	0	0	0
N	2019	4	30	Hydatid disease	VBZD	57240	296	507.0033333	0	0	0
N	2019	4	30	Infectious diarrhea	GED	57240	28796	507.0033333	0	0	0
N	2019	4	30	Japanese encephalitis	VBZD	57240	1	507.0033333	0	0	0
N	2019	4	30	Leptospirosis	VBZD	57240	2	507.0033333	0	0	0
N	2019	4	30	Malaria	VBZD	57240	53	507.0033333	0	0	0
N	2019	4	30	Measles	RD	57240	163	507.0033333	0	0	0
N	2019	4	30	Mumps	RD	57240	8172	507.0033333	0	0	0
N	2019	4	30	Pertussis	RD	57240	955	507.0033333	0	0	0
N	2019	4	30	Rabies	VBZD	57240	6	507.0033333	0	0	0
N	2019	4	30	Rubella	RD	57240	1824	507.0033333	0	0	0
N	2019	4	30	Scarlet fever	RD	57240	4180	507.0033333	0	0	0
N	2019	4	30	Schistosomiasis	VBZD	57240	0	507.0033333	0	0	0
N	2019	4	30	Seasonal influenza	RD	57240	126293	507.0033333	0	0	0
N	2019	4	30	Syphilis	STBD	57240	13736	507.0033333	0	0	0
N	2019	4	30	Typhoid or paratyphoid	GED	57240	97	507.0033333	0	0	0
N	2019	4	30	Tuberculosis	RD	57240	28204	507.0033333	0	0	0
N	2019	4	30	Typhus	VBZD	57240	15	507.0033333	0	0	0
N	2019	5	31	AHC	GED	57240	985	474.3806452	0	0	0
N	2019	5	31	Amoebic dysentery	GED	57240	20	474.3806452	0	0	0
N	2019	5	31	Anthrax	VBZD	57240	11	474.3806452	0	0	0
N	2019	5	31	Bacterial dysentery	GED	57240	4619	474.3806452	0	0	0
N	2019	5	31	Brucellosis	VBZD	57240	5157	474.3806452	0	0	0
N	2019	5	31	Dengue	VBZD	57240	56	474.3806452	0	0	0
N	2019	5	31	Gonorrhea	STBD	57240	1916	474.3806452	0	0	0
N	2019	5	31	Hepatitis A	GED	57240	727	474.3806452	0	0	0
N	2019	5	31	Hepatitis B	STBD	57240	33978	474.3806452	0	0	0
N	2019	5	31	Hepatitis C	STBD	57240	9075	474.3806452	0	0	0
N	2019	5	31	Hepatitis E	GED	57240	539	474.3806452	0	0	0
N	2019	5	31	HFMD	GED	57240	33339	474.3806452	0	0	0
N	2019	5	31	HFRS	VBZD	57240	541	474.3806452	0	0	0
N	2019	5	31	HIV/AIDS	STBD	57240	4362	474.3806452	0	0	0
N	2019	5	31	Hydatid disease	VBZD	57240	277	474.3806452	0	0	0
[truncated: 3,209 more rows]
