# Supplementary material for: Changes in notifiable infectious disease incidence in China during the COVID-19 pandemic
Source: Nat Commun. 2021 Nov 26;12:6923. doi: 10.1038/s41467-021-27292-7 (PMC8626444; doi:10.1038/s41467-021-27292-7)
Supplement: Supplementary file 3 — Supplementary Data 1 [file 41467_2021_27292_MOESM3_ESM.zip › Data profile.md]

## Data

###  Disease and related data.csv

The reported case count of notifiable infectious diseases by region, report year, and month.

- **region** represents geographic region. “S” for South China and “N” for North. The summarised data of South here does not include that of Hubei and Tibet, as reliable data of healthcare visits not available.

* **year** represents the year of report.
* **month** represents the month of report.
* **num_days** reprents the number of days in the corresponding month.
* **disease_en** reprents disease abbreviation in English.
* **category** represents the category of  the corresponding notifiable infectiou disease. 
* **pop** represents the summarised population size （x10000）in this group (e.g. ，population of South China in 2019). 
* **d_num_visit** represents the averaged daily volume of total healthcare visits（x10000） in that month,  summarised from the province-specific data collected that is publicly available from from the Center for Health Statistics and Information (http://www.nhc.gov.cn/mohwsbwstjxxzx/s2906/new_list.shtml .)
* **intB/C/D** dummy variables for COVID-19 NPI implemented during phase II/III/IV. 
