# Supplementary material for: Changes in notifiable infectious disease incidence in China during the COVID-19 pandemic
Source: Nat Commun. 2021 Nov 26;12:6923. doi: 10.1038/s41467-021-27292-7 (PMC8626444; doi:10.1038/s41467-021-27292-7)
Supplement: Supplementary file 3 — Supplementary Data 1 [file 41467_2021_27292_MOESM3_ESM.zip › Rcode2.R]

rm(list = ls())

library(tidyverse)
library(seasonal)
library(tsModel)
library(forecast)
library(MASS)
library(cowplot)
library(patchwork)
library(conflicted)
conflict_prefer("filter","dplyr")

d <- read.csv("dat.csv") 

d$sin1 = sin(2*pi*d$month/12)
d$cos1 = cos(2*pi*d$month/12)
d$sin2 = sin(2^2*pi*d$month/12)
d$cos2 = cos(2^2*pi*d$month/12)
d$sin3 = sin(2^3*pi*d$month/12)
d$cos3 = cos(2^3*pi*d$month/12)
d$poly1 = poly(d$year,2)[,1]
d$poly2 = poly(d$year,2)[,2]

#' Estimate disease specific IRR and number of cases in the absence of COVID-19
#'
#' @param dis disease selected
#' @param region region selected,S for south and N for north
#' @param dat dataset input in  
#'
#' @return
#' @export
#'
#' @examples
#' 

mmp <- function(dis = "Seasonal influenza", 
                xdis="title",
                reg = "S",
                dat = d){
  QAIC<-function(model){
    -2*sum(dpois(model$y,model$fitted.value,log=TRUE))+
      2*summary(model)$df[3]*summary(model)$dispersion 
  }
  dd <-  dat %>% 
    filter(disease_en == dis,
           region == reg) %>% 
    mutate(m_offset = pop * num_days,
           `(Intercept)` = 1)
  
  f1 = num_case~offset(log(m_offset))+intB+intC+intD+d_num_visit
  f2 = num_case~offset(log(m_offset))+intB+intC+intD+d_num_visit+year
  f3 = num_case~offset(log(m_offset))+intB+intC+intD+d_num_visit+poly1+poly2
  f4 = num_case~offset(log(m_offset))+intB+intC+intD+d_num_visit+sin1+cos1
  f5 = num_case~offset(log(m_offset))+intB+intC+intD+d_num_visit+sin1+cos1+year
  f6 = num_case~offset(log(m_offset))+intB+intC+intD+d_num_visit+sin1+cos1+poly1+poly2
  f7 = num_case~offset(log(m_offset))+intB+intC+intD+d_num_visit+sin1+cos1+sin2+cos2
  f8 = num_case~offset(log(m_offset))+intB+intC+intD+d_num_visit+sin1+cos1+sin2+cos2+year
  f9 = num_case~offset(log(m_offset))+intB+intC+intD+d_num_visit+sin1+cos1+sin2+cos2+poly1+poly2
  
  fit1 = glm(formula = f1,family = quasipoisson(link = "log"),data = dd)
  fit2 = update(fit1,formula = f2)
  fit3 = update(fit1,formula = f3)
  fit4 = update(fit1,formula = f4)
  fit5 = update(fit1,formula = f5)
  fit6 = update(fit1,formula = f6)
  fit7 = update(fit1,formula = f7)
  fit8 = update(fit1,formula = f8)
  fit9 = update(fit1,formula = f9)
  
  model.list = list(fit1,fit2,fit3,fit4,fit5,fit6,fit7,fit8,fit9)
  (k = which.min(lapply(model.list,QAIC)))
  model0 <- get(paste0("fit",k)) 
  
  
  dd$lag.res = Lag(model0$residuals,1)
  model = update(object = model0,formula. = ~.+lag.res,data = dd)
  (acf = ggAcf(model$residuals,lag.max = 6)+ theme_classic() + ylim(-1,1)+ ggtitle(dis) )
  (pacf = ggPacf(model$residuals,lag.max = 6)+ theme_classic() + ylim(-1,1)+ ggtitle(dis) )
  
  v = names(coef(model))
  dd.new = dd[74:84,v] %>% 
    mutate_at(.vars = c("intB","intC","intD"),
              .funs = function(x)x=0) %>% 
    mutate(d_num_visit = dd[62:72,"d_num_visit"]) %>% as.matrix()
  ## Given healthcare visits volume altered during COVID-19, we assumed that to be that in 2019 for prediction of counterfactual level in the absence of COVID-19
  
  set.seed(1234)
  new.coef = mvrnorm(n=500,
                     mu = coef(model),
                     Sigma = vcov(model)) %>% as.matrix()
  sample.id = sample(1:63,500,replace = T)   ## Here we get the bootstrapped residual series
  res.series = NULL
  for (i in 2:64){
    i.res.series = dd$lag.res[i:(i+9)]
    res.series = rbind(res.series,i.res.series)
  }
  pred.adj = NULL
  for(j in seq(500)){
    dd.new[2:11,"lag.res"] = res.series[sample.id[j],]
    pred.adj0 = new.coef %*% t(dd.new)
    pred.adj = rbind(pred.adj,pred.adj0)
  }
  
  pred.adj.lci = apply(pred.adj,2,quantile,probs = c(.025,.975))[1,]
  pred.adj.uci = apply(pred.adj,2,quantile,probs = c(.025,.975))[2,]
  pred.adj.est =  apply(pred.adj,2,mean)
  
  pred.offset = dd$m_offset[74:84]
  case.adj.pred.lci = exp(pred.adj.lci)*pred.offset
  case.adj.pred.uci = exp(pred.adj.uci)*pred.offset
  case.adj.pred.est = exp(pred.adj.est)*pred.offset
  
  case.adj.pred.est = c(rep(NA,72),case.adj.pred.est)
  case.adj.pred.lci = c(rep(NA,72),case.adj.pred.lci)
  case.adj.pred.uci = c(rep(NA,72),case.adj.pred.uci)
  
  fitted = predict(model,newdata = dd[-1,],se.fit = T)
  case.fitted.est = exp(fitted$fit)
  case.fitted.lci = exp(fitted$fit-1.96*fitted$se.fit)
  case.fitted.uci = exp(fitted$fit+1.96*fitted$se.fit)
  
  
  p = dd[-1,] %>% ggplot(aes(x = 1:83)) +
    geom_rect(aes(xmin = 72.5,xmax = 83.5,ymin = 0,ymax = Inf),col = NA,fill = "#E0EEEE",alpha = .2)+
    geom_ribbon(aes(ymin = case.fitted.lci,
                    ymax = case.fitted.uci),fill = "grey80") + 
    geom_ribbon(aes(ymin = case.adj.pred.lci,
                    ymax = case.adj.pred.uci),fill = "blue",alpha = .2) + 
    geom_point(aes(y = num_case),size=.6) + 
    geom_line(aes(y = case.fitted.est),size = .6) +
    geom_line(aes(y = case.adj.pred.est),size = .6,color = "blue",linetype = 2) +
    ylab("Reported cases") + 
    xlab("") + theme_bw()  +
    scale_x_continuous(breaks = seq(11.5,83.5,12),labels = 2014:2020)+
    scale_y_continuous(n.breaks = 4)+
    theme(axis.text.x = element_text(hjust = 1.4),legend.title = element_blank(),
          axis.text.y = element_text(angle = 90,size = 6,hjust = .5,vjust = 0),
          axis.title = element_text(size = 12),
          plot.title = element_text(size=15),
          panel.grid.minor = element_blank(),
          panel.grid.major.x = element_line(linetype = 3,color='black'))
  if(reg=="S"){p = p+ggtitle(xdis)}else{p = p+ggtitle("")}
  
  coefs = function(model){
    k = coef(summary(model))[2:4,c(1,2,4)]
    irr = round(exp(k[,1]),2)
    lci = round(exp(k[,1]-1.96*k[,2]),2)
    uci = round(exp(k[,1]+1.96*k[,2]),2)
    ci = paste0(irr," (",lci,"-",uci,")")
    pvalue = round(k[,3],5)
    f0 = data.frame("ci" = ci,"p" = pvalue)
    f = t(cbind(f0[1,],f0[2,],f0[3,])) %>% drop() %>% as.vector()
    return(f)
  }
  out = list("acf" = acf,
             "pacf" = pacf,
             "p" = p,
             "coef" = coefs(model)
  ) 
  print(paste0("Disease=",dis,", region=",reg))
  return(out)
}
ged <- c("AHC",
         "Bacterial dysentery",
         "Hepatitis A",
         "Hepatitis E",
         "HFMD",
         "Infectious diarrhea",
         "Typhoid or paratyphoid",
         "Amoebic dysentery")
rd <- c("Measles",
        "Mumps",
        "Pertussis",
        "Rubella",
        "Scarlet fever",
        "Seasonal influenza",
        "Tuberculosis")

stbd <- c("Gonorrhea",
          "Syphilis",
          "HIV/AIDS",
          "Hepatitis B",
          "Hepatitis C")

vbzd <- c("Brucellosis",
          "HFRS",
          "Malaria",
          "Hydatid disease",
          "Dengue",
          "Typhus")
xged <- c("(A) AHC",
          "(B) Bacterial dysentery",
          "(C) Hepatitis A",
          "(D) Hepatitis E",
          "(E) HFMD",
          "(F) Infectious diarrhea",
          "(G) Typhoid or paratyphoid",
          "(H) Amoebic dysentery")
xrd <- c("(A) Measles",
         "(B) Mumps",
         "(C) Pertussis",
         "(D) Rubella",
         "(E) Scarlet fever",
         "(F) Seasonal influenza",
         "(G) Tuberculosis")

xstbd <- c("(A) Gonorrhea",
           "(B) Syphilis",
           "(C) HIV/AIDS",
           "(D) Hepatitis B",
           "(E) Hepatitis C")

xvbzd <- c("(A) Brucellosis",
           "(B) HFRS",
           "(C) Malaria",
           "(D) Hydatid disease",
           "(E) Dengue",
           "(F) Typhus")


for (i in 1:7){
  assign(paste0("s",i),mmp(rd[i],xrd[i],"S")$acf)
}
for (i in 1:7){
  assign(paste0("n",i),mmp(rd[i],xrd[i],"N")$acf)
}
as = s1/s2/s3/s4/s5/s6/s7
an = n1/n2/n3/n4/n5/n6/n7
for (i in 1:7){
  assign(paste0("s",i),mmp(rd[i],xrd[i],"S")$pacf)
}
for (i in 1:7){
  assign(paste0("n",i),mmp(rd[i],xrd[i],"N")$pacf)
}
ps = s1/s2/s3/s4/s5/s6/s7
pn = n1/n2/n3/n4/n5/n6/n7

plot_grid(as,ps,an,pn,ncol=4)
ggsave("ard.pdf",height = 14,width=10)

for (i in 1:8){
  assign(paste0("s",i),mmp(ged[i],xged[i],"S")$acf)
}
for (i in 1:7){
  assign(paste0("n",i),mmp(ged[i],xged[i],"N")$acf)
}
as = s1/s2/s3/s4/s5/s6/s7/s8
an = n1/n2/n3/n4/n5/n6/n7/s1
for (i in 1:8){
  assign(paste0("s",i),mmp(ged[i],xged[i],"S")$pacf)
}
for (i in 1:7){
  assign(paste0("n",i),mmp(ged[i],xged[i],"N")$pacf)
}
ps = s1/s2/s3/s4/s5/s6/s7/s8
pn = n1/n2/n3/n4/n5/n6/n7/s1
plot_grid(as,ps,an,pn,ncol=4)
ggsave("aged.pdf",height = 16,width=10)


for (i in 1:5){
  assign(paste0("s",i),mmp(stbd[i],xstbd[i],"S")$acf)
}
for (i in 1:5){
  assign(paste0("n",i),mmp(stbd[i],xstbd[i],"N")$acf)
}
as = s1/s2/s3/s4/s5
an = n1/n2/n3/n4/n5
for (i in 1:5){
  assign(paste0("s",i),mmp(stbd[i],xstbd[i],"S")$pacf)
}
for (i in 1:5){
  assign(paste0("n",i),mmp(stbd[i],xstbd[i],"N")$pacf)
}
ps = s1/s2/s3/s4/s5
pn = n1/n2/n3/n4/n5
plot_grid(as,ps,an,pn,ncol=4)
ggsave("astbd.pdf",height = 10,width=10)


for (i in 1:6){
  assign(paste0("s",i),mmp(vbzd[i],xvbzd[i],"S")$acf)
}
for (i in 1:4){
  assign(paste0("n",i),mmp(vbzd[i],xvbzd[i],"N")$acf)
}
as = s1/s2/s3/s4/s5/s6
an = n1/n2/n3/n4/s1/s2
for (i in 1:6){
  assign(paste0("s",i),mmp(vbzd[i],xvbzd[i],"S")$pacf)
}
for (i in 1:4){
  assign(paste0("n",i),mmp(vbzd[i],xvbzd[i],"N")$pacf)
}
ps = s1/s2/s3/s4/s5/s6
pn = n1/n2/n3/n4/s1/s2
plot_grid(as,ps,an,pn,ncol=4)
ggsave("avbzd.pdf",height = 12,width=10)


for (i in 1:7){
  assign(paste0("s",i),mmp(rd[i],xrd[i],"S")$p)
}
for (i in 1:7){
  assign(paste0("n",i),mmp(rd[i],xrd[i],"N")$p)
}
s = s1/s2/s3/s4/s5/s6/s7
n = n1/n2/n3/n4/n5/n6/n7
plot_grid(s,n,ncol=2)
ggsave("rd.pdf",height = 14,width=10)

for (i in 1:8){
  assign(paste0("s",i),mmp(ged[i],xged[i],"S")$p)
}
for (i in 1:7){
  assign(paste0("n",i),mmp(ged[i],xged[i],"N")$p)
}
s = s1/s2/s3/s4/s5/s6/s7/s8
n = n1/n2/n3/n4/n5/n6/n7/s1
plot_grid(s,n,ncol=2)
ggsave("ged.pdf",height = 16,width=10)


for (i in 1:5){
  assign(paste0("s",i),mmp(stbd[i],xstbd[i],"S")$p)
}
for (i in 1:5){
  assign(paste0("n",i),mmp(stbd[i],xstbd[i],"N")$p)
}
s = s1/s2/s3/s4/s5
n = n1/n2/n3/n4/n5
plot_grid(s,n,ncol=2)
ggsave("stbd.pdf",height = 10,width=10)


for (i in 1:6){
  assign(paste0("s",i),mmp(vbzd[i],xvbzd[i],"S")$p)
}
for (i in 1:4){
  assign(paste0("n",i),mmp(vbzd[i],xvbzd[i],"N")$p)
}
s = s1/s2/s3/s4/s5/s6
n = n1/n2/n3/n4/s1/s2
plot_grid(s,n,ncol=2)
ggsave("vbzd.pdf",height = 12,width=10)


k = rep(NA,6)

for (i in 1:7){
  assign(paste0("s",i),mmp(rd[i],xrd[i],"S")$coef)
}
for (i in 1:7){
  assign(paste0("n",i),mmp(rd[i],xrd[i],"N")$coef)
}
sa = rbind(s1,s2,s3,s4,s5,s6,s7)
na = rbind(n1,n2,n3,n4,n5,n6,n7)
a= cbind(sa,na)

for (i in 1:8){
  assign(paste0("s",i),mmp(ged[i],xged[i],"S")$coef)
}
for (i in 1:7){
  assign(paste0("n",i),mmp(ged[i],xged[i],"N")$coef)
}
sb = rbind(s1,s2,s3,s4,s5,s6,s7,s8)
nb = rbind(n1,n2,n3,n4,n5,n6,n7,k)
b= cbind(sb,nb)


for (i in 1:5){
  assign(paste0("s",i),mmp(stbd[i],xstbd[i],"S")$coef)
}
for (i in 1:5){
  assign(paste0("n",i),mmp(stbd[i],xstbd[i],"N")$coef)
}
sc = rbind(s1,s2,s3,s4,s5)
nc = rbind(n1,n2,n3,n4,n5)
c= cbind(sc,nc)


for (i in 1:6){
  assign(paste0("s",i),mmp(vbzd[i],xvbzd[i],"S")$coef)
}
for (i in 1:4){
  assign(paste0("n",i),mmp(vbzd[i],xvbzd[i],"N")$coef)
}
sd = rbind(s1,s2,s3,s4,s5,s6)
nd = rbind(n1,n2,n3,n4,k,k)
d= cbind(sd,nd)

tab = rbind(a,b,c,d) 
write.csv(tab,"tab.csv")
