# Supplementary material for: Changes in notifiable infectious disease incidence in China during the COVID-19 pandemic
Source: Nat Commun. 2021 Nov 26;12:6923. doi: 10.1038/s41467-021-27292-7 (PMC8626444; doi:10.1038/s41467-021-27292-7)
Supplement: Supplementary file 3 — Supplementary Data 1 [file 41467_2021_27292_MOESM3_ESM.zip › code for unadj irr.R]

setwd("C:\\Users\\linjie\\Desktop\\xx1020NC\\code & data")

# For unadjusted IRR of COVID-19 NPI
library(tidyverse)
d <- read.csv("dat.csv")

#' Estimate disease specific IRR and number of averted cases
#'
#' @param dis   disease selected
#' @param region   region selected,S for south and N for north
#' @param dat dataset input in  
#'
#' @return
#' @export
#'
#' @examples

mmp <- function(dis="Seasonal influenza",
                 reg="S",
                 dat=d){
## functions for getting object estimates
  coefs = function(model){
    k = coef(summary(model))[2:4,c(1,2,4)]
    irr = round(exp(k[,1]),2)
    lci = round(exp(k[,1]-1.96*k[,2]),2)
    uci = round(exp(k[,1]+1.96*k[,2]),2)
    ci = paste0(irr," (",lci,"-",uci,")")
    pvalue = round(k[,3],5)
    f0 = data.frame("ci" = ci,"p" = pvalue)
    f = t(cbind(f0[1,],f0[2,],f0[3,])) %>% drop() %>% as.vector()
    return(f)
  }
  
  dd <-  dat %>% 
    filter(disease_en == dis,
           region == reg) %>% 
    mutate(m_offset = pop * num_days,
           `(Intercept)` = 1)
  f0=num_case~intB+intC+intD+offset(log(m_offset))
  
  model=glm(f0,family = "quasipoisson",data = dd)
  
  return(coefs(model))
}

ged <- c("AHC",
         "Bacterial dysentery",
         "Hepatitis A",
         "Hepatitis E",
         "HFMD",
         "Infectious diarrhea",
         "Typhoid or paratyphoid",
         "Amoebic dysentery")
rd <- c("Measles",
        "Mumps",
        "Pertussis",
        "Rubella",
        "Scarlet fever",
        "Seasonal influenza",
        "Tuberculosis")

stbd <- c("Gonorrhea",
          "Syphilis",
          "HIV/AIDS",
          "Hepatitis B",
          "Hepatitis C")

vbzd <- c("Brucellosis",
          "HFRS",
          "Malaria",
          "Hydatid disease",
          "Dengue",
          "Typhus")
k = rep(NA,6)

for (i in 1:7){
  assign(paste0("s",i),mmp(rd[i],"S"))
}
for (i in 1:7){
  assign(paste0("n",i),mmp(rd[i],"N"))
}
sa = rbind(s1,s2,s3,s4,s5,s6,s7)
na = rbind(n1,n2,n3,n4,n5,n6,n7)
a= cbind(sa,na)

for (i in 1:8){
  assign(paste0("s",i),mmp(ged[i],"S"))
}
for (i in 1:7){
  assign(paste0("n",i),mmp(ged[i],"N"))
}
sb = rbind(s1,s2,s3,s4,s5,s6,s7,s8)
nb = rbind(n1,n2,n3,n4,n5,n6,n7,k)
b= cbind(sb,nb)


for (i in 1:5){
  assign(paste0("s",i),mmp(stbd[i],"S"))
}
for (i in 1:5){
  assign(paste0("n",i),mmp(stbd[i],"N"))
}
sc = rbind(s1,s2,s3,s4,s5)
nc = rbind(n1,n2,n3,n4,n5)
c= cbind(sc,nc)


for (i in 1:6){
  assign(paste0("s",i),mmp(vbzd[i],"S"))
}
for (i in 1:4){
  assign(paste0("n",i),mmp(vbzd[i],"N"))
}
sd = rbind(s1,s2,s3,s4,s5,s6)
nd = rbind(n1,n2,n3,n4,k,k)
d= cbind(sd,nd)

tab = rbind(a,b,c,d) 
write.csv(tab,"tab.csv")
